# Supplementary material for: Flexible and scalable diagnostic filtering of genomic variants using G2P with Ensembl VEP
Source: Nat Commun. 2019 May 30;10:2373. doi: 10.1038/s41467-019-10016-3 (PMC6542828; doi:10.1038/s41467-019-10016-3)
Supplement: Supplementary file 4 — Supplementary Data 1 [file 41467_2019_10016_MOESM4_ESM.xlsx]

## Sheet: Supplementary Data File 1
Supplementary Data File 1: Summary of January 2018 Freeze of G2PDD dataset
gene symbol	disease name	disease mim	DDD category	allelic requirement	mutation consequence
HMX1	OCULOAURICULAR SYNDROME	612109	probable	biallelic	loss of function
CEP290	BARDET-BIEDL SYNDROME TYPE 14	209900	confirmed	biallelic	loss of function
FLNA	OTOPALATODIGITAL SYNDROME TYPE 1	311300	confirmed	hemizygous	uncertain
SLX4	FANCONI ANEMIA COMPLEMENTATION GROUP P	613951	confirmed	biallelic	loss of function
ARG1	ARGININEMIA	207800	confirmed	biallelic	loss of function
POLR3A	LEUKODYSTROPHY, HYPOMYELINATING, 7, WITH OR WITHOUT OLIGODONTIA AND/OR HYPOGONADOTROPIC HYPOGONADISM	607694	confirmed	biallelic	loss of function
ATR	SECKEL SYNDROME TYPE 1	210600	probable	biallelic	loss of function
FANCB	FANCB-RELATED FANCONI ANEMIA	229139	confirmed	hemizygous	loss of function
ALG9	ALG9-CDG	300153	probable	biallelic	loss of function
NTRK1	CONGENITAL INSENSITIVITY TO PAIN WITH ANHIDROSIS	256800	confirmed	biallelic	loss of function
MYH9	DEAFNESS AUTOSOMAL DOMINANT TYPE 17	603622	confirmed	monoallelic	uncertain
YAP1	COLOBOMA, OCULAR, WITH OR WITHOUT HEARING IMPAIRMENT, CLEFT LIP/PALATE, AND/OR MENTAL RETARDATION	120433	probable	monoallelic	loss of function
BBS9	BARDET-BIEDL SYNDROME TYPE 9	209900	confirmed	biallelic	loss of function
TRIM32	BARDET-BIEDL SYNDROME TYPE 11	209900	confirmed	biallelic	uncertain
PAX2	RENAL-COLOBOMA SYNDROME	120330	confirmed	monoallelic	loss of function
FGFR3	LACRIMO-AURICULO-DENTO-DIGITAL SYNDROME	149730	confirmed	monoallelic	uncertain
NSD1	WEAVER SYNDROME	277590	confirmed	monoallelic	loss of function
ADAR	DYSCHROMATOSIS SYMMETRICA HEREDITARIA 1	127400	confirmed	monoallelic	loss of function
MTOR	EPILEPTIC ENCEPHALOPATHY	No disease mim	possible	monoallelic	all missense/in frame
MFRP	NANOPHTHALMOS 2	609549	confirmed	biallelic	loss of function
FEZF1	HYPOGONADOTROPIC HYPOGONADISM WITH OR WITHOUT ANOSMIA	616030	probable	biallelic	loss of function
FLNB	SPONDYLOCARPOTARSAL SYNOSTOSIS SYNDROME	272460	confirmed	biallelic	loss of function
NAA10	NONPECIFIC SEVERE ID	No disease mim	confirmed	x-linked dominant	all missense/in frame
MOGS	CONGENITAL DISORDERS OF GLYCOSYLATION	612379	probable	biallelic	all missense/in frame
AGPS	RHIZOMELIC CHONDRODYSPLASIA PUNCTATA TYPE 3	600121	confirmed	biallelic	uncertain
OFD1	ORAL-FACIAL-DIGITAL SYNDROME TYPE 1	311200	confirmed	x-linked dominant	loss of function
PAFAH1B1	LISSENCEPHALY TYPE 1	607432	confirmed	monoallelic	loss of function
COL1A1	EHLERS-DANLOS SYNDROME TYPE VIIA	319158	confirmed	monoallelic	dominant negative
COL1A1	EHLERS-DANLOS SYNDROME TYPE VIIA	319158	confirmed	monoallelic	dominant negative
CAMTA1	CEREBELLAR ATAXIA, NONPROGRESSIVE, WITH MENTAL RETARDATION	614756	probable	monoallelic	loss of function
CHST3	SPONDYLOEPIPHYSEAL DYSPLASIA WITH CONGENITAL JOINT DISLOCATIONS	143095	confirmed	biallelic	loss of function
HRAS	COSTELLO SYNDROME	218040	confirmed	monoallelic	activating
RPGRIP1	LEBER CONGENITAL AMAUROSIS 6	613826	confirmed	biallelic	loss of function
RIPK4	POPLITEAL PTERYGIUM SYNDROME, LETHAL TYPE	263650	confirmed	biallelic	loss of function
BRIP1	FANCONI ANEMIA, COMPLEMENTATION GROUP J	609054	confirmed	biallelic	loss of function
OFD1	SIMPSON-GOLABI-BEHMEL SYNDROME TYPE 2	300209	confirmed	hemizygous	loss of function
TBX3	ULNAR-MAMMARY SYNDROME	181450	confirmed	monoallelic	loss of function
LAMA1	CEREBELLAR DYSPLASIA WITH CYSTS WITH OR WITHOUT RETINAL DYSTROPHY	No disease mim	confirmed	biallelic	loss of function
ERLIN2	AUTOSOMAL RECESSIVE MENTAL RETARDATION	No disease mim	possible	biallelic	all missense/in frame
PCCA	PROPIONIC ACIDEMIA	606054	confirmed	biallelic	loss of function
FKRP	MUSCULAR DYSTROPHY-DYSTROGLYCANOPATHY LIMB-GIRDLE TYPE C5	607155	confirmed	biallelic	loss of function
COX15	MITOCHONDRIAL COMPLEX IV DEFICIENCY	220110	confirmed	biallelic	loss of function
COG7	COG7-CDG	300171	confirmed	biallelic	loss of function
SCN2A	NONSPECIFIC SEVERE ID	No disease mim	confirmed	monoallelic	loss of function
MECP2	RETT SYNDROME (RTT)[	312750	confirmed	x-linked dominant	loss of function
BRAF	NOONAN SYNDROME TYPE 7	613706	confirmed	monoallelic	activating
FTL	HEREDITARY HYPERFERRITINEMIA-CATARACT SYNDROME	600886	confirmed	monoallelic	loss of function
CBL	NOONAN SYNDROME-LIKE DISORDER WITH OR WITHOUT JUVENILE MEYLOMONOCYTIC LEUKEMIA	613563	confirmed	monoallelic	activating
POMGNT1	MUSCULAR DYSTROPHY-DYSTROGLYCANOPATHY CONGENITAL WITH MENTAL RETARDATION TYPE B3	613151	confirmed	biallelic	loss of function
COL2A1	KNIEST DYSPLASIA	156550	confirmed	monoallelic	dominant negative
TGFB3	LOEYS-DIETZ SYNDROME	No disease mim	confirmed	monoallelic	loss of function
PIGO	HYPERPHOSPHATASIA WITH MENTAL RETARDATION SYNDROME 2	614749	confirmed	biallelic	loss of function
GJA1	HALLERMANN-STREIFF SYNDROME	234100	confirmed	biallelic	all missense/in frame
PLK4	MICROCEPHALY, GROWTH FAILURE AND RETINOPATHY	616171	confirmed	biallelic	loss of function
ARSA	ARYLSULFATASE A DEFICIENCY	250100	confirmed	biallelic	loss of function
CLN3	NEURONAL CEROID LIPOFUSCINOSIS TYPE 3	204200	confirmed	biallelic	loss of function
LRP5	HIGH BONE MASS TRAIT	601884	confirmed	monoallelic	activating
FOXP2	SPEECH-LANGUAGE DISORDER 1	602081	probable	monoallelic	loss of function
DOCK6	ADAMS-OLIVER SYNDROME 2	614219	probable	biallelic	loss of function
SLC6A3	PARKINSONISM-DYSTONIA, INFANTILE	319029	confirmed	biallelic	loss of function
PITX3	CATARACT POSTERIOR POLAR TYPE 4	610623	confirmed	monoallelic	loss of function
CHAMP1	INTELLECTUAL DISABILITY	No disease mim	confirmed	monoallelic	loss of function
XPC	XERODERMA PIGMENTOSUM, GROUP C	278720	confirmed	biallelic	loss of function
FOXE3	CONGENITAL PRIMARY APHAKIA	610256	confirmed	biallelic	loss of function
SUMO1	CLEFT LIP +/- CLEFT PALATE	608874	possible	monoallelic	loss of function
STAT1	STAT1 DEFICIENCY COMPLETE	613796	confirmed	biallelic	loss of function
CLN8	NEURONAL CEROID LIPOFUSCINOSIS TYPE 8	600143	confirmed	biallelic	loss of function
RTEL1	DYSKERATOSIS CONGENITA, AUTOSOMAL RECESSIVE 5	615190	confirmed	biallelic	loss of function
GDF3	MICROPHTHALMIA ISOLATED TYPE 7	613704	possible	monoallelic	all missense/in frame
MKKS	MCKUSICK-KAUFMAN SYNDROME	236700	confirmed	biallelic	loss of function
NBAS	ACUTE LIVER FAILURE (ALF) IN INFANCY AND CHILDHOOD	No disease mim	confirmed	biallelic	loss of function
NPHS1	NEPHROTIC SYNDROME TYPE 1	256300	confirmed	biallelic	loss of function
ACAN	SPONDYLOEPIPHYSEAL DYSPLASIA TYPE KIMBERLEY	608361	confirmed	monoallelic	loss of function
GJA8	CATARACT ZONULAR PULVERULENT TYPE 1	116200	confirmed	monoallelic	uncertain
LRPAP1	EXTREME MYOPIA;MYOPIA 23, AUTOSOMAL RECESSIVE	615431	possible	biallelic	loss of function
FLNA	EPILEPTIC ENCEPHALOPATHY	No disease mim	confirmed	x-linked dominant	all missense/in frame
NAGA	KANZAKI DISEASE	609242	confirmed	biallelic	loss of function
PLCB1	EPILEPTIC ENCEPHALOPATHY, EARLY INFANTILE, 12	613722	probable	biallelic	loss of function
NT5C3A	HEMOLYTIC ANEMIA DUE TO UMPH1 DEFICIENCY	266120	confirmed	biallelic	loss of function
SLC4A11	CORNEAL DYSTROPHY, FUCHS ENDOTHELIAL, 4	613268	both DD and IF	biallelic	loss of function
ARX	MENTAL RETARDATION X-LINKED ARX-RELATED	300419	confirmed	hemizygous	loss of function
SMARCA2	COFFIN SIRIS	135900	confirmed	monoallelic	all missense/in frame
IQSEC2	MENTAL RETARDATION X-LINKED TYPE 1	309530	confirmed	hemizygous	all missense/in frame
VSX2	MICROPHTHALMIA WITH CATARACTS AND IRIS ABNORMALITIES	610092	confirmed	biallelic	uncertain
CEP290	SENIOR-LOKEN SYNDROME TYPE 6	610189	confirmed	biallelic	loss of function
NSDHL	CK SYNDROME	300831	confirmed	hemizygous	loss of function
DPAGT1	MYASTHENIC SYNDROME, CONGENITAL, WITH TUBULAR AGGREGATES 2	614750	confirmed	biallelic	loss of function
KBTBD13	NEMALINE MYOPATHY 6	609273	confirmed	monoallelic	all missense/in frame
SOX9	PIERRE ROBIN SEQUENCE	No disease mim	confirmed	monoallelic	cis-regulatory or promotor mutation
AMER1	OSTEOPATHIA STRIATA WITH CRANIAL SCLEROSIS	300373	both DD and IF	monoallelic	loss of function
PLCB4	AURICULOCONDYLAR SYNDROME	602483	probable	monoallelic	all missense/in frame
LGI1	AUTOSOMAL DOMINANT PARTIAL EPILEPSY WITH AUDITORY FEATURES	600512	possible	monoallelic	loss of function
NEK8	NEPHRONOPHTHISIS 9	613824	probable	biallelic	all missense/in frame
LDB3	LEFT VENTRICULAR NON-COMPACTION TYPE 3	601493	both DD and IF	monoallelic	all missense/in frame
TRAPPC2	SPONDYLOEPIPHYSEAL DYSPLASIA TARDA	313400	confirmed	hemizygous	loss of function
HOXC13	PURE HAIR AND NAIL ECTODERMAL DYSPLASIA	614931	confirmed	biallelic	loss of function
CDC6	MEIER-GORLIN SYNDROME 5	613805	confirmed	biallelic	loss of function
IFT140	MAINZER-SALDINO SYNDROME	266920	confirmed	biallelic	loss of function
PIGV	HYPERPHOSPHATASIA WITH MENTAL RETARDATION	239300	confirmed	biallelic	all missense/in frame
MSX1	CLEFT LIP +/- CLEFT PALATE	608874	confirmed	monoallelic	loss of function
MAGEL2	Schaaf-Yang syndrome	No disease mim	confirmed	imprinted	loss of function
STIM1	TUBULAR-AGGREGATE MYOPATHY	160565	possible	monoallelic	activating
SLC2A1	GLUT1 DEFICIENCY SYNDROME TYPE 1	606777	confirmed	monoallelic	loss of function
TWIST2	ABLEPHARON MACROSTOMIA SYNDROME	200110	confirmed	monoallelic	dominant negative
GRHL2	ECTODERMAL DYSPLASIA/SHORT STATURE SYNDROME	616029	probable	biallelic	all missense/in frame
HADH	3-HYDROXYACYL-COENZYME A DEHYDROGENASE DEFICIENCY	231530	confirmed	biallelic	loss of function
PRRT2	AUTOSOMAL RECESSIVE MENTAL RETARDATION	No disease mim	confirmed	biallelic	loss of function
GDF5	ACROMESOMELIC CHONDRODYSPLASIA GREBE TYPE	200700	confirmed	biallelic	uncertain
PAFAH1B1	SUBCORTICAL BAND HETEROTOPIA	607432	confirmed	monoallelic	loss of function
OTC	ORNITHINE TRANSCARBAMYLASE DEFICIENCY	311250	confirmed	hemizygous	loss of function
EXPH5	INHERITED SKIN FRAGILITY	615028	probable	biallelic	loss of function
ZEB1	CORNEAL DYSTROPHY FUCHS ENDOTHELIAL TYPE 6	613270	possible	monoallelic	loss of function
CRYBB2	CATARACT, COPPOCK-LIKE	604307	confirmed	monoallelic	loss of function
STAT5B	GROWTH HORMONE INSENSITIVITY WITH IMMUNODEFICIENCY	245590	probable	biallelic	loss of function
SALL1	TOWNES-BROCKS SYNDROME	107480	confirmed	monoallelic	loss of function
PDE6G	RETINITIS PIGMENTOSA 57	613582	confirmed	biallelic	loss of function
NEK8	RENAL-HEPATIC-PANCREATIC DYSPLASIA 2	615415	probable	biallelic	loss of function
JAM3	HEMORRHAGIC DESTRUCTION OF THE BRAIN, SUBEPENDYMAL CALCIFICATION, AND CATARACTS	613730	probable	biallelic	loss of function
NALCN	CONGENITAL CONTRACTURES OF THE LIMBS AND FACE, HYPOTONIA, AND DEVELOPMENTAL DELAY	616266	confirmed	monoallelic	all missense/in frame
FOXN1	ALOPECIA AND T-CELL IMMUNODEFICIENCY	601705	confirmed	biallelic	loss of function
ATP7A	OCCIPITAL HORN SYNDROME	304150	confirmed	hemizygous	loss of function
BBS10	BARDET-BIEDL SYNDROME TYPE 10	209900	confirmed	biallelic	loss of function
MTO1	INFANTILE HYPERTROPHIC CARDIOMYOPATHY AND LACTIC ACIDOSIS	614702	confirmed	biallelic	loss of function
FTO	GROWTH RETARDATION DEVELOPMENTAL DELAY COARSE FACIES AND EARLY DEATH	612938	possible	biallelic	all missense/in frame
GBA	GAUCHER DISEASE TYPE 1	230800	both DD and IF	biallelic	loss of function
XYLT1	DESBUQUOIS DYSPLASIA 2	615777	confirmed	biallelic	loss of function
CHRNG	MULTIPLE PTERYGIUM SYNDROME ESCOBAR VARIANT	265000	confirmed	biallelic	loss of function
CHSY1	TEMTAMY PREAXIAL BRACHYDACTYLY SYNDROME	605282	confirmed	biallelic	loss of function
POMT2	MUSCULAR DYSTROPHY-DYSTROGLYCANOPATHY CONGENITAL WITH MENTAL RETARDATION TYPE B2	613156	confirmed	biallelic	loss of function
NOG	SYMPHALANGISM PROXIMAL SYNDROME	185800	confirmed	monoallelic	loss of function
KIF1BP	GOLDBERG-SHPRINTZEN MEGACOLON SYNDROME	609460	confirmed	biallelic	loss of function
IFT172	MAINZER-SALDINO SYNDROME	266920	confirmed	biallelic	loss of function
CC2D2A	MECKEL SYNDROME, TYPE 6	612284	confirmed	biallelic	loss of function
INPP5E	MENTAL RETARDATION-TRUNCAL OBESITY-RETINAL DYSTROPHY-MICROPENIS	610156	confirmed	biallelic	loss of function
CACNA1D	SINOATRIAL NODE DYSFUNCTION AND DEAFNESS	614896	probable	biallelic	loss of function
SATB2	CLEFT PALATE ISOLATED	119540	confirmed	monoallelic	loss of function
GATA6	ATRIOVENTRICULAR SEPTAL DEFECT 5	614474	confirmed	monoallelic	all missense/in frame
DOCK8	HYPERIMMUNOGLOBULIN E RECURRENT INFECTION SYNDROME AUTOSOMAL RECESSIVE	243700	confirmed	biallelic	loss of function
SLC46A1	HEREDITARY FOLATE MALABSORPTION	229050	confirmed	biallelic	loss of function
DMPK	DYSTROPHIA MYOTONICA TYPE 1	160900	confirmed	monoallelic	dominant negative
AGA	ASPARTYLGLUCOSAMINURIA	208400	confirmed	biallelic	loss of function
CSTA	EXFOLIATIVE ICHTHYOSIS, AUTOSOMAL RECESSIVE, ICHTHYOSIS BULLOSA OF SIEMENS-LIKE	607936	probable	biallelic	loss of function
SLC25A38	ANEMIA, SIDEROBLASTIC, PYRIDOXINE-REFRACTORY, AUTOSOMAL RECESSIVE	205950	confirmed	biallelic	loss of function
COL11A2	AUTOSOMAL RECESSIVE OTOSPONDYLOMEGAEPIPHYSEAL DYSPLASIA	215150	confirmed	biallelic	dominant negative
DLX5	SPLIT HAND AND FOOT MALFORMATION	220600	possible	biallelic	all missense/in frame
BRCA1	INTELLECTUAL DISABILITY	No disease mim	both DD and IF	biallelic	loss of function
ABCC6	ARTERIAL CALCIFICATION, GENERALIZED, OF INFANCY, 2	614473	confirmed	biallelic	loss of function
AFF2	FRAGILE X-E MENTAL RETARDATION SYNDROME	309548	confirmed	hemizygous	loss of function
FLNB	BOOMERANG DYSPLASIA	112310	confirmed	monoallelic	uncertain
MRPS22	COMBINED OXIDATIVE PHOSPHORYLATION DEFICIENCY 5	611719	probable	biallelic	all missense/in frame
HOXA1	BOSLEY-SALIH-ALORAINY SYNDROME	601536	confirmed	biallelic	loss of function
KCNE1	JERVELL AND LANGE-NIELSEN SYNDROME TYPE 2	612347	both DD and IF	biallelic	all missense/in frame
GPSM2	CHUDLEY-MCCULLOUGH SYNDROME	No disease mim	confirmed	biallelic	loss of function
ACTB	BARAITSER-WINTER SYNDROME	No disease mim	confirmed	monoallelic	all missense/in frame
PXDN	CONGENITAL CATARACT, CORNEAL OPACITY, AND DEVELOPMENTAL GLAUCOMA	No disease mim	probable	biallelic	loss of function
AFG3L2	SPINOCEREBELLAR ATAXIA 28	610246	child IF	monoallelic	loss of function
EBP	CHONDRODYSPLASIA PUNCTATA 2, X-LINKED	302960	confirmed	x-linked dominant	loss of function
CACNA1D	PRIMARY ALDOSTERONISM, SEIZURES, AND NEUROLOGIC ABNORMALITIES	615474	probable	monoallelic	activating
PSMB8	NAKAJO SYNDROME	256040	confirmed	biallelic	all missense/in frame
NALCN	HYPOTONIA, INFANTILE, WITH PSYCHOMOTOR RETARDATION AND CHARACTERISTIC FACIES	615419	confirmed	biallelic	loss of function
ASCC3	AUTOSOMAL RECESSIVE MENTAL RETARDATION	No disease mim	possible	biallelic	all missense/in frame
LAMC3	OCCIPITAL CORTICAL MALFORMATIONS	614115	confirmed	biallelic	loss of function
PITX2	IRIDOGONIODYSGENESIS TYPE 2	137600	confirmed	monoallelic	loss of function
XRCC4	PRIMORDIAL DWARFISM	615272	confirmed	biallelic	loss of function
PEX13	ADRENOLEUKODYSTROPHY NEONATAL	202370	confirmed	biallelic	loss of function
MAT1A	METHIONINE ADENOSYLTRANSFERASE DEFICIENCY	250850	probable	biallelic	loss of function
SCN11A	CONGENITAL INABILITY TO EXPERIENCE PAIN	No disease mim	confirmed	monoallelic	activating
COL9A1	STICKLER SYNDROME TYPE 4	614134	confirmed	biallelic	loss of function
NKX2-5	ATRIAL SEPTAL DEFECT WITH ATRIOVENTRICULAR CONDUCTION DEFECTS	108900	confirmed	monoallelic	loss of function
CRB1	RETINITIS PIGMENTOSA-12, AUTOSOMAL RECESSIVE	600105	confirmed	biallelic	loss of function
TCF4	PITT-HOPKINS SYNDROME	610954	confirmed	monoallelic	loss of function
GFM1	COMBINED OXIDATIVE PHOSPHORYLATION DEFICIENCY 1	609060	confirmed	biallelic	loss of function
TUBA8	POLYMICROGYRIA WITH OPTIC NERVE HYPOPLASIA	613180	confirmed	biallelic	loss of function
IGF2	CHROMOSOME 11P15.5-RELATED RUSSELL-SILVER SYNDROME	180860	confirmed	imprinted	loss of function
COL1A1	OSTEOGENESIS IMPERFECTA TYPE I	166200	confirmed	monoallelic	dominant negative
FGFR2	CROUZON SYNDROME	123500	confirmed	monoallelic	activating
BBS4	BARDET-BIEDL SYNDROME TYPE 4	209900	confirmed	biallelic	loss of function
SLC24A4	AMELOGENESIS IMPERFECTA.	No disease mim	probable	biallelic	loss of function
PCNT	MICROCEPHALIC OSTEODYSPLASTIC PRIMORDIAL DWARFISM, TYPE II	210720	confirmed	biallelic	loss of function
BUB1B	MOSAIC VARIEGATED ANEUPLOIDY SYNDROME 1	257300	confirmed	biallelic	loss of function
EYA1	BRANCHIOOTORENAL SYNDROME TYPE 1	113650	confirmed	monoallelic	loss of function
NAGS	N-ACETYLGLUTAMATE SYNTHASE DEFICIENCY	237310	confirmed	biallelic	loss of function
SNAP29	CEDNIK SYNDROME	609528	probable	biallelic	loss of function
TBX1	22Q11.2 DELETION SYNDROME	188400	confirmed	monoallelic	loss of function
RPS6KA3	COFFIN-LOWRY SYNDROME	303600	confirmed	hemizygous	loss of function
RPS6KA3	COFFIN-LOWRY SYNDROME	303600	confirmed	x-linked dominant	loss of function
SLC25A15	HYPERORNITHINEMIA-HYPERAMMONEMIA-HOMOCITRULLINURIA SYNDROME	238970	confirmed	biallelic	loss of function
PYGL	GLYCOGEN STORAGE DISEASE TYPE VI	232700	confirmed	biallelic	loss of function
BRAT1	LETHAL NEONATAL RIGIDITY AND SEIZURE SYNDROME	614498	probable	biallelic	loss of function
ATP7A	SPINAL MUSCULAR ATROPHY, DISTAL, X-LINKED 3	300489	confirmed	hemizygous	all missense/in frame
RFT1	CONGENITAL DISORDER OF GLYCOSYLATION TYPE 1N	612015	probable	biallelic	loss of function
ALDH18A1	SPASTIC PARAPLEGIA 9, AUTOSOMAL DOMINANT	601162	confirmed	monoallelic	dominant negative
PYCR1	CUTIS LAXA, AUTOSOMAL RECESSIVE, TYPE IIB	612940	confirmed	biallelic	loss of function
GDI1	MENTAL RETARDATION X-LINKED TYPE 41	300104	confirmed	hemizygous	loss of function
COQ2	COENZYME Q10 DEFICIENCY	607426	confirmed	biallelic	loss of function
GLDC	GLDC-RELATED GLYCINE ENCEPHALOPATHY	605899	confirmed	biallelic	loss of function
TBL1XR1	AUTISM	209850	probable	monoallelic	loss of function
L1CAM	MENTAL RETARDATION-APHASIA-SHUFFLING GAIT-ADDUCTED THUMBS SYNDROME	303350	confirmed	hemizygous	loss of function
NOP10	DYSKERATOSIS CONGENITA, AUTOSOMAL RECESSIVE 1	224230	possible	biallelic	all missense/in frame
MPDU1	CONGENITAL DISORDERS OF GLYCOSYLATION	612379	confirmed	biallelic	loss of function
TCTN2	JOUBERT SYNDROME AND RELATED DISORDERS	194263	probable	biallelic	loss of function
COL2A1	ACHONDROGENESIS TYPE 2	200610	confirmed	monoallelic	dominant negative
PLEC	MUSCULAR DYSTROPHY, LIMB-GIRDLE, TYPE 2Q	613723	possible	biallelic	loss of function
TCTN1	JOUBERT SYNDROME AND RELATED DISORDERS	194263	probable	biallelic	loss of function
SLC4A1	RENAL TUBULAR ACIDOSIS, DISTAL, AD	179800	both DD and IF	monoallelic	all missense/in frame
FANCC	FANCONI ANEMIA, COMPLEMENTATION GROUP C	227645	confirmed	biallelic	loss of function
CNTNAP2	CORTICAL DYSPLASIA-FOCAL EPILEPSY SYNDROME	610042	confirmed	biallelic	loss of function
SMARCE1	COFFIN SIRIS	135900	probable	monoallelic	all missense/in frame
MRE11	ATAXIA TELANGIECTASIA-LIKE DISORDER	604391	confirmed	biallelic	loss of function
RABL6	AUTOSOMAL RECESSIVE MENTAL RETARDATION	No disease mim	possible	biallelic	all missense/in frame
DDB2	XERODERMA PIGMENTOSUM, GROUP E, DDB-NEGATIVE SUBTYPE	278740	confirmed	biallelic	loss of function
FAT4	PERIVENTRICULAR NEURONAL HETEROTOPIA	No disease mim	confirmed	biallelic	loss of function
MYH9	SEBASTIAN SYNDROME	605249	confirmed	monoallelic	loss of function
FGFR3	MUENKE SYNDROME	602849	confirmed	monoallelic	activating
PIK3R1	SHORT SYNDROME	269880	confirmed	monoallelic	all missense/in frame
VSX2	MICROPHTHALMIA ISOLATED WITH COLOBOMA TYPE 3	610092	confirmed	biallelic	loss of function
VPS13B	COHEN SYNDROME	193538	confirmed	biallelic	loss of function
ERCC3	XERODERMA PIGMENTOSUM COMPLEMENTATION GROUP B	610651	confirmed	biallelic	loss of function
SMPD1	NIEMANN-PICK DISEASE TYPE A	257200	confirmed	biallelic	loss of function
WNT4	SERKAL SYNDROME	611812	probable	biallelic	all missense/in frame
GLUD1	HYPERINSULINISM-HYPERAMMONEMIA SYNDROME	606762	confirmed	monoallelic	activating
SLC4A1	RENAL TUBULAR ACIDOSIS, DISTAL, AR	611590	both DD and IF	biallelic	all missense/in frame
B3GALT6	EHLERS-DANLOS SYNDROME	130070	confirmed	biallelic	loss of function
HADHA	LONG CHAIN 3-HYDROXYACYL-COA DEHYDROGENASE DEFICIENCY	609016	confirmed	biallelic	loss of function
FLNA	TERMINAL OSSEOUS DYSPLASIA	300244	confirmed	hemizygous	loss of function
DDHD1	HEREDITARY SPASTIC PARAPLEGIA	615030	confirmed	biallelic	loss of function
SLC52A3	BROWN-VIALETTO-VAN LAERE SYNDROME	211530	confirmed	biallelic	loss of function
FRY	AUTOSOMAL RECESSIVE MENTAL RETARDATION	No disease mim	possible	biallelic	loss of function
HUWE1	MENTAL RETARDATION SYNDROMIC X-LINKED TURNER TYPE	300706	confirmed	hemizygous	all missense/in frame
DYNC1H1	SPINAL MUSCULAR ATROPHY, LOWER EXTREMITY-PREDOMINANT, AD	158600	confirmed	monoallelic	all missense/in frame
MEGF10	MYOPATHY, EARLY-ONSET, AREFLEXIA, RESPIRATORY DISTRESS, AND DYSPHAGIA	614399	confirmed	biallelic	loss of function
ARL14EP	AUTOSOMAL RECESSIVE MENTAL RETARDATION	No disease mim	possible	biallelic	all missense/in frame
ADGRG1	POLYMICROGYRIA	606854	confirmed	biallelic	loss of function
MPLKIP	TRICHOTHIODYSTROPHY NON-PHOTOSENSITIVE TYPE 1	234050	confirmed	biallelic	loss of function
L1CAM	HYDROCEPHALUS DUE TO STENOSIS OF THE AQUEDUCT OF SYLVIUS	307000	confirmed	hemizygous	loss of function
WT1	DENYS-DRASH SYNDROME	194080	confirmed	monoallelic	dominant negative
RECQL4	RAPADILINO SYNDROME	266280	confirmed	biallelic	loss of function
LDB3	CARDIOMYOPATHY DILATED TYPE 1C	601493	both DD and IF	monoallelic	all missense/in frame
B3GALT6	SPONDYLOEPIMETAPHYSEAL DYSPLASIA WITH JOINT LAXITY TYPE 1	271640	confirmed	biallelic	loss of function
CHRDL1	MEGALOCORNEA, X-LINKED	309300	confirmed	hemizygous	loss of function
DVL1	AUTOSOMAL-DOMINANT ROBINOW SYNDROME	No disease mim	confirmed	monoallelic	activating
CNKSR1	AUTOSOMAL RECESSIVE MENTAL RETARDATION	No disease mim	possible	biallelic	loss of function
DSTYK	CONGENITAL ANOMALIES OF KIDNEY AND URINARY TRACT, CAKUT1	610805	confirmed	monoallelic	loss of function
TMEM114	CONGENITAL AND JUVENILE CATARACT	611579	possible	monoallelic	loss of function
ALG8	ALG8-CDG	237145	confirmed	biallelic	loss of function
MASP1	3MC SYNDROME 1	257920	confirmed	biallelic	loss of function
ROR2	ROR2-RELATED DISORDERS AR	268310	confirmed	biallelic	loss of function
KCNC3	SPINOCEREBELLAR ATAXIA TYPE 13	605259	both DD and IF	monoallelic	uncertain
NDP	NORRIE DISEASE	310600	confirmed	hemizygous	loss of function
KAT6A	MENTAL RETARDATION, AUTOSOMAL DOMINANT 32	616268	confirmed	monoallelic	loss of function
BCOR	MICROPHTHALMIA SYNDROMIC TYPE 2	300166	confirmed	x-linked dominant	loss of function
ADAMTS18	KNOBLOCH SYNDROME 2	608454	possible	biallelic	all missense/in frame
HDAC8	CORNELIA DE LANGE-LIKE SYNDROME	No disease mim	confirmed	hemizygous	loss of function
HDAC8	CORNELIA DE LANGE-LIKE SYNDROME	No disease mim	confirmed	x-linked dominant	loss of function
PDSS1	COENZYME Q10 DEFICIENCY, PRIMARY, 2	614651	probable	biallelic	all missense/in frame
FREM2	FRASER SYNDROME	219000	confirmed	biallelic	loss of function
HSPG2	SCHWARTZ-JAMPEL SYNDROME	255800	confirmed	biallelic	loss of function
ALG1	ALG1-CDG	300141	confirmed	biallelic	loss of function
AUTS2	SYNDROMIC INTELLECTUAL DISABILITY	612100	confirmed	monoallelic	loss of function
MYH9	MAY-HEGGLIN ANOMALY	155100	confirmed	monoallelic	loss of function
RARS2	PONTOCEREBELLAR HYPOPLASIA TYPE 6	318922	confirmed	biallelic	loss of function
POLD1	SUBCUTANEOUS LIPODYSTROPHY, DEAFNESS, MANDIBULAR HYPOPLASIA AND HYPOGONADISM IN MALES	615381	both DD and IF	monoallelic	all missense/in frame
LRAT	LEBER CONGENITAL AMAUROSIS	608553	probable	biallelic	loss of function
KARS	CHARCOT-MARIE-TOOTH DISEASE, RECESSIVE INTERMEDIATE, B	613641	both DD and IF	biallelic	loss of function
GNPTAB	MUCOLIPIDOSIS TYPE II	252500	confirmed	biallelic	loss of function
SLC35C1	CONGENITAL DISORDER OF GLYCOSYLATION TYPE 2C	266265	confirmed	biallelic	loss of function
SATB2	SYNDROMAL PIERRE ROBIN SEQUENCE	No disease mim	confirmed	monoallelic	loss of function
SNX3	MICROPHTHALMIA SYNDROMIC TYPE 8	601349	possible	monoallelic	loss of function
NDUFS8	MITOCHONDRIAL RESPIRATORY CHAIN COMPLEX I DEFICIENCY	252010	confirmed	biallelic	all missense/in frame
PHC1	PRIMARY MICROCEPHALY	615414	possible	biallelic	all missense/in frame
SCN4A	HYPOKALEMIC PERIODIC PARALYSIS	613345	confirmed	monoallelic	all missense/in frame
KRIT1	CEREBRAL CAVERNOUS MALFORMATIONS TYPE 1	116860	both DD and IF	monoallelic	loss of function
ALG11	ALG11-CDG	319490	probable	biallelic	loss of function
PEX5	ADRENOLEUKODYSTROPHY NEONATAL	202370	confirmed	biallelic	loss of function
GDF1	TETRALOGY OF FALLOT	187500	possible	monoallelic	loss of function
HESX1	SEPTOOPTIC DYSPLASIA	256657	probable	biallelic	loss of function
TRMT1	AUTOSOMAL RECESSIVE MENTAL RETARDATION	No disease mim	possible	biallelic	loss of function
WDR60	JEUNE SYNDROMES	No disease mim	confirmed	biallelic	loss of function
IKBKG	IMMUNODEFICIENCY NEMO-RELATED WITHOUT ANHIDROTIC ECTODERMAL DYSPLASIA	300584	confirmed	hemizygous	loss of function
DLL3	SPONDYLOCOSTAL DYSOSTOSIS TYPE 1	277300	confirmed	biallelic	loss of function
RASA1	PARKES WEBER SYNDROME	608355	confirmed	monoallelic	loss of function
FANCF	FANCONI ANEMIA, COMPLEMENTATION GROUP F	603467	confirmed	biallelic	loss of function
FH	FUMARASE DEFICIENCY	606812	confirmed	biallelic	loss of function
POMGNT1	MUSCULAR DYSTROPHY-DYSTROGLYCANOPATHY CONGENITAL WITH BRAIN AND EYE ANOMALIES TYPE A3 (MDDGA3	253280	confirmed	biallelic	loss of function
MYO7A	DEAFNESS AUTOSOMAL RECESSIVE TYPE 2	600060	both DD and IF	biallelic	loss of function
RUNX2	CLEIDOCRANIAL DYSPLASIA	119600	confirmed	monoallelic	loss of function
CRYGC	CATARACT AUTOSOMAL DOMINANT	604219	confirmed	monoallelic	loss of function
OCRL	LOWE OCULOCEREBRORENAL SYNDROME	309000	confirmed	hemizygous	loss of function
RFX6	MARTINEZ-FRIAS SYNDROME	601346	confirmed	biallelic	loss of function
LRPPRC	LEIGH SYNDROME, FRENCH-CANADIAN TYPE	220111	confirmed	biallelic	loss of function
NUP62	INFANTILE STRIATONIGRAL DEGENERATION	271930	probable	biallelic	uncertain
NPR2	ACROMESOMELIC DYSPLASIA MAROTEAUX TYPE	602875	confirmed	biallelic	loss of function
PET100	MITOCHONDRIAL COMPLEX IV DEFICIENCY	220110	probable	biallelic	loss of function
SRCAP	FLOATING-HARBOR SYNDROME	136140	confirmed	monoallelic	dominant negative
COASY	NEURODEGENERATION WITH BRAIN IRON ACCUMULATION	No disease mim	confirmed	biallelic	loss of function
NPHP4	NEPHRONOPHTHISIS TYPE 4	606966	confirmed	biallelic	loss of function
PRRX1	AGNATHIA-OTOCEPHALY COMPLEX	202650	possible	monoallelic	all missense/in frame
PRRX1	AGNATHIA-OTOCEPHALY COMPLEX	202650	possible	biallelic	all missense/in frame
EVC	ACROFACIAL DYSOSTOSIS WEYERS TYPE	193530	confirmed	biallelic	loss of function
SCN1A	SCN1A-RELATED SEIZURE DISORDERS	607208	confirmed	monoallelic	loss of function
COL9A1	MULTIPLE EPIPHYSEAL DYSPLASIA TYPE 6	614135	confirmed	monoallelic	dominant negative
ZFYVE26	SPASTIC PARAPLEGIA AUTOSOMAL RECESSIVE TYPE 15	270700	confirmed	biallelic	loss of function
PARP1	AUTOSOMAL RECESSIVE MENTAL RETARDATION	No disease mim	possible	biallelic	all missense/in frame
DEAF1	MENTAL RETARDATION, AUTOSOMAL DOMINANT 24	615828	confirmed	monoallelic	loss of function
PLEC	EPIDERMOLYSIS BULLOSA SIMPLEX WITH PYLORIC ATRESIA	612138	possible	biallelic	loss of function
WDR35	CRANIOECTODERMAL DYSPLASIA 2	613610	confirmed	biallelic	loss of function
SCAPER	AUTOSOMAL RECESSIVE MENTAL RETARDATION	No disease mim	possible	biallelic	loss of function
ELN	ELN-RELATED CUTIS LAXA	314088	confirmed	monoallelic	loss of function
RNASEH2A	AICARDI-GOUTIERES SYNDROME 4	610333	confirmed	biallelic	loss of function
GJB3	ERYTHROKERATODERMIA VARIABILIS ET PROGRESSIVA	133200	both DD and IF	monoallelic	all missense/in frame
AP4M1	CEREBRAL PALSY SPASTIC QUADRIPLEGIC TYPE 3	612936	probable	biallelic	loss of function
NR2F2	CONGENITAL HEART DEFECTS, MULTIPLE TYPES, 4	615779	confirmed	monoallelic	loss of function
C12orf57	TEMTAMY SYNDROME; COLOBOMA, HYPOPLASTIC CORPUS CALLOSUM AND INTELLECTUAL DISABILITY	218340	probable	biallelic	all missense/in frame
SMARCB1	RHABDOID PREDISPOSITION SYNDROME 1	609322	confirmed	monoallelic	loss of function
MOCS1	MOLYBDENUM COFACTOR DEFICIENCY	603707	confirmed	biallelic	loss of function
PAX6	KERATITIS HEREDITARY	148190	confirmed	monoallelic	loss of function
DLAT	PYRUVATE DEHYDROGENASE E2 DEFICIENCY	245348	confirmed	biallelic	loss of function
SH3PXD2B	FRANK-TER HAAR SYNDROME	249420	confirmed	biallelic	loss of function
FLNA	MELNICK-NEEDLES SYNDROME	309350	confirmed	x-linked dominant	uncertain
NR2F1	BOSCH-BOONSTRA OPTIC ATROPHY SYNDROME	615722	confirmed	monoallelic	loss of function
SRPX2	ROLANDIC EPILEPSY WITH SPEECH DYSPRAXIA AND MENTAL RETARDATION X-LINKED	300643	probable	hemizygous	uncertain
KAT6B	BLEPHAROPHIMOSIS/INTELLECTUAL DISABILITY PHENOTYPE WHICH IS NOONAN-LIKE	No disease mim	confirmed	monoallelic	loss of function
GLI3	GREIG CEPHALOPOLYSYNDACTYLY SYNDROME	175700	confirmed	monoallelic	loss of function
RETREG1	NEUROPATHY, HEREDITARY SENSORY AND AUTONOMIC, TYPE IIB	613115	confirmed	biallelic	loss of function
PIP5K1C	LETHAL CONGENITAL CONTRACTURE SYNDROME TYPE 3	611369	possible	biallelic	all missense/in frame
PAH	NON-PHENYLKETONURIA HYPERPHENYLALANINEMIA	261600	confirmed	biallelic	loss of function
TGFBR1	LOEYS-DIETZ SYNDROME TYPE 2A	608967	confirmed	monoallelic	uncertain
FKTN	MUSCULAR DYSTROPHY-DYSTROGLYCANOPATHY CONGENITAL WITHOUT MENTAL RETARDATION TYPE B4	613152	confirmed	biallelic	loss of function
LMNA	CARDIOMYOPATHY DILATED TYPE 1A	115200	both DD and IF	monoallelic	uncertain
GHR	PITUITARY DWARFISM II	262500	confirmed	biallelic	loss of function
COQ4	COENZYME Q10 DEFICIENCY, PRIMARY, 7	616276	probable	biallelic	loss of function
PAX9	TOOTH AGENESIS, SELECTIVE, 3	318869	confirmed	monoallelic	loss of function
FHL1	EMERY-DREIFUSS MUSCULAR DYSTROPHY 6, X-LINKED	300696	confirmed	hemizygous	loss of function
CDH23	DEAFNESS AUTOSOMAL RECESSIVE TYPE 12	601386	confirmed	biallelic	all missense/in frame
TRPM1	NIGHT BLINDNESS, CONGENITAL STATIONARY, TYPE 1C	613216	confirmed	biallelic	loss of function
PEX13	PEROXISOME BIOGENESIS DISORDER COMPLEMENTATION GROUP 13	601789	confirmed	biallelic	loss of function
AP1S2	MENTAL RETARDATION X-LINKED TYPE 59	300630	confirmed	hemizygous	loss of function
STS	ICHTHYOSIS, X-LINKED	308100	confirmed	hemizygous	loss of function
ALPL	HYPOPHOSPHATASIA	241500	confirmed	biallelic	all missense/in frame
GLI2	GLI2-RELATED HOLOPROSENCEPHALY	261768	confirmed	monoallelic	loss of function
ASAH1	FARBER LIPOGRANULOMATOSIS	228000	confirmed	biallelic	all missense/in frame
MMAA	METHYLMALONIC ACIDURIA TYPE CBLA	251100	confirmed	biallelic	loss of function
PEX14	ZELLWEGER SYNDROME	214100	confirmed	biallelic	loss of function
FLNB	AUTOSOMAL DOMINANT LARSEN SYNDROME	150250	confirmed	monoallelic	uncertain
PGAP2	INTELLECTUAL DISABILITY	No disease mim	confirmed	biallelic	all missense/in frame
STRA6	MICROPHTHALMIA SYNDROMIC TYPE 9	601186	confirmed	biallelic	loss of function
ZNF711	MENTAL RETARDATION X-LINKED ZNF711-RELATED	300803	confirmed	hemizygous	loss of function
PRSS12	MENTAL RETARDATION AUTOSOMAL RECESSIVE TYPE 1	249500	confirmed	biallelic	loss of function
MYH3	DISTAL ARTHROGRYPOSIS TYPE 2B	601680	confirmed	monoallelic	uncertain
FKRP	MUSCULAR DYSTROPHY-DYSTROGLYCANOPATHY CONGENITAL WITH BRAIN AND EYE ANOMALIES TYPE A5	613153	confirmed	biallelic	loss of function
HCCS	MICROPHTHALMIA SYNDROMIC TYPE 7	309801	confirmed	x-linked dominant	loss of function
STAMBP	MICROCEPHALYÃCAPILLARY MALFORMATION (MIC-CAP) SYNDROME	No disease mim	confirmed	biallelic	loss of function
NKX3-2	SPONDYLO-MEGAEPIPHYSEAL-METAPHYSEAL DYSPLASIA	613330	confirmed	biallelic	loss of function
NSUN2	AUTOSOMAL- RECESSIVE INTELLECTUAL DISABILITY MRT5	611091	probable	biallelic	all missense/in frame
TGFBR2	LOEYS-DIETZ SYNDROME	No disease mim	confirmed	monoallelic	loss of function
PEX16	PEROXISOME BIOGENESIS DISORDER COMPLEMENTATION GROUP 9	603360	confirmed	biallelic	loss of function
ITCH	AUTOIMMUNE DISEASE, SYNDROMIC MULTISYSTEM	613385	probable	biallelic	loss of function
DPM3	CONGENITAL DISORDER OF GLYCOSYLATION TYPE 1O	612937	probable	biallelic	loss of function
DDC	AROMATIC L-AMINO-ACID DECARBOXYLASE DEFICIENCY	608643	confirmed	biallelic	loss of function
NFU1	MULTIPLE MITOCHONDRIAL DYSFUNCTIONS SYNDROME 1	605711	confirmed	biallelic	all missense/in frame
DEPDC5	FAMILIAL FOCAL EPILEPSY WITH VARIABLE FOCI	604364	confirmed	monoallelic	loss of function
SYT1	INTELLECTUAL DISABILITY	No disease mim	possible	monoallelic	all missense/in frame
PIK3CA	CLOVES: CONGENITAL LIPOMATOUS OVERGROWTH, VASCULAR MALFORMATIONS, AND EPIDERMAL NEVI	612918	confirmed	mosaic	activating
INPP5E	JOUBERT SYNDROME TYPE 1	213300	confirmed	biallelic	uncertain
DHODH	POSTAXIAL ACROFACIAL DYSOSTOSIS	263750	confirmed	biallelic	loss of function
PRPS1	CHARCOT-MARIE-TOOTH DISEASE X-LINKED RECESSIVE TYPE 5	311070	confirmed	hemizygous	loss of function
GDF5	BRACHYDACTYLY TYPE C	113100	confirmed	monoallelic	uncertain
GLB1	MUCOPOLYSACCHARIDOSIS TYPE 4B	253010	confirmed	biallelic	loss of function
DMP1	HYPOPHOSPHATEMIC RICKETS, AR	241520	confirmed	biallelic	loss of function
RAX	MICROPHTHALMIA ISOLATED TYPE 3	611038	confirmed	biallelic	loss of function
SLC25A19	AMISH LETHAL MICROCEPHALY	216535	probable	biallelic	all missense/in frame
B3GALNT2	MUSCULAR DYSTROPHY-DYSTROGLYCANOPATHY (CONGENITAL WITH BRAIN AND EYE ANOMALIES), TYPE A, 11	615181	probable	biallelic	loss of function
ARHGAP31	ADAMS-OLIVER SYNDROME 1	100300	probable	monoallelic	loss of function
BBS5	BARDET-BIEDL SYNDROME TYPE 5	209900	confirmed	biallelic	loss of function
PECR	AUTOSOMAL RECESSIVE MENTAL RETARDATION	No disease mim	possible	biallelic	all missense/in frame
MPDZ	HYDROCEPHALUS, NONSYNDROMIC, AUTOSOMAL RECESSIVE 2	615219	possible	biallelic	loss of function
DHTKD1	2-AMINOADIPIC AND 2-OXOADIPIC ACIDURIA	204750	probable	biallelic	loss of function
ABCB6	MICROPHTHALMIA, ISOLATED, WITH COLOBOMA 7	614497	possible	monoallelic	all missense/in frame
SLC6A1	EPILEPSY WITH MYOCLONIC-ATONIC SEIZURES	No disease mim	confirmed	monoallelic	loss of function
HSPD1	LEUKODYSTROPHY HYPOMYELINATING TYPE 4	612233	both DD and IF	biallelic	loss of function
ANO5	MIYOSHI MUSCULAR DYSTROPHY TYPE 3	613319	both DD and IF	biallelic	loss of function
GAMT	GUANIDINOACETATE METHYLTRANSFERASE DEFICIENCY	612736	confirmed	biallelic	loss of function
SLC2A10	ARTERIAL TORTUOSITY SYNDROME	208050	confirmed	biallelic	loss of function
FLNA	X-LINKED CONGENITAL IDIOPATHIC INTESTINAL PSEUDOOBSTRUCTION	300048	confirmed	hemizygous	loss of function
CFC1	CFC1-RELATED CONOTRUNCAL HEART MALFORMATIONS	319372	probable	monoallelic	loss of function
PLOD3	LYSYL HYDROXYLASE 3 DEFICIENCY	612394	possible	biallelic	loss of function
ARID1B	COFFIN SIRIS SYNDROME	No disease mim	confirmed	monoallelic	loss of function
PLXND1	MOEBIUS SYNDROME	No disease mim	possible	monoallelic	all missense/in frame
PLCG2	AUTOINFLAMMATION, ANTIBODY DEFICIENCY, AND IMMUNE DYSREGULATION, PLCG2-ASSOCIATED	614878	possible	monoallelic	all missense/in frame
SHROOM3	NEURAL TUBE DEFECT	No disease mim	probable	monoallelic	loss of function
VRK1	PONTOCEREBELLAR HYPOPLASIA TYPE 1	607596	probable	biallelic	loss of function
FGFR2	APERT SYNDROME	101200	confirmed	monoallelic	activating
WWOX	SPINOCEREBELLAR ATAXIA, AUTOSOMAL RECESSIVE 12	614322	probable	biallelic	all missense/in frame
BRAF	LEOPARD SYNDROME TYPE 3	613707	confirmed	monoallelic	activating
AGL	GLYCOGEN STORAGE DISEASE TYPE III	232400	confirmed	biallelic	loss of function
TRPS1	TRICHO-RHINO-PHALANGEAL SYNDROME TYPE 1	190350	confirmed	monoallelic	loss of function
BMP4	OROFACIAL CLEFT 11	600625	confirmed	monoallelic	loss of function
KLHL40	NEMALINE MYOPATHY 8, AUTOSOMAL RECESSIVE	615348	confirmed	biallelic	loss of function
LRP2	INTELLECTUAL DISABILITY	No disease mim	possible	monoallelic	loss of function
MGAT2	CONGENITAL DISORDER OF GLYCOSYLATION TYPE 2A	212066	confirmed	biallelic	loss of function
SOX11	MENTAL RETARDATION, AUTOSOMAL DOMINANT, 27	615866	probable	monoallelic	all missense/in frame
ATP13A2	PARKINSON DISEASE 9	606693	both DD and IF	biallelic	loss of function
RELN	LISSENCEPHALY 2	319306	confirmed	biallelic	loss of function
GALT	GALACTOSEMIA	230400	confirmed	biallelic	loss of function
UGT1A1	CRIGLER-NAJJAR SYNDROME, TYPE I	218800	confirmed	biallelic	loss of function
LYST	CHEDIAK-HIGASHI SYNDROME	214500	confirmed	biallelic	loss of function
ZEB2	MOWAT-WILSON SYNDROME	235730	confirmed	monoallelic	loss of function
TTC8	RETINITIS PIGMENTOSA TYPE 51	613464	confirmed	biallelic	uncertain
PRKAR1A	ACRODYSOSTOSIS	101800	confirmed	monoallelic	activating
IFT43	CRANIOECTODERMAL DYSPLASIA TYPE 3	614099	confirmed	biallelic	all missense/in frame
FLVCR2	PROLIFERATIVE VASCULOPATHY AND HYDRAENCEPHALY-HYDROCEPHALY SYNDROME	225790	confirmed	biallelic	loss of function
CYP2U1	HEREDITARY SPASTIC PARAPLEGIA	615030	confirmed	biallelic	loss of function
ANTXR1	GAPO SYNDROME	No disease mim	confirmed	biallelic	loss of function
OCRL	DENT DISEASE TYPE 2	300555	confirmed	hemizygous	uncertain
NPHS2	NEPHROTIC SYNDROME, TYPE 2	600995	confirmed	biallelic	loss of function
HOXD13	VACTERL ASSOCIATION	192350	confirmed	monoallelic	uncertain
EHMT1	9Q SUBTELOMERIC DELETION SYNDROME	610253	confirmed	monoallelic	loss of function
CDT1	MEIER-GORLIN SYNDROME 4	613804	confirmed	biallelic	loss of function
TTN	CAUSE OF EARLY-ONSET MYOPATHY WITH FATAL CARDIOMYOPATHY	611705	possible	biallelic	loss of function
FBLN1	SYNPOLYDACTYLY, 3/3-PRIME/4, ASSOCIATED WITH METACARPAL AND METATARSAL SYNOSTOSES	608180	possible	biallelic	all missense/in frame
PTPRF	ATHELIA	No disease mim	possible	biallelic	loss of function
SLC13A5	EPILEPTIC ENCEPHALOPATHY WITH SEIZURE ONSET IN THE FIRST DAYS OF LIFE	No disease mim	confirmed	biallelic	loss of function
ERCC6	DE SANCTIS-CACCHIONE SYNDROME	278800	confirmed	biallelic	loss of function
MANBA	LYSOSOMAL BETA-MANNOSIDOSIS	248510	confirmed	biallelic	loss of function
PTDSS1	LENZ-MAJEWSKI HYPEROSTOTIC DWARFISM	151050	confirmed	monoallelic	activating
ARHGEF9	EPILEPTIC ENCEPHALOPATHY, EARLY INFANTILE, 8	300607	possible	hemizygous	loss of function
RSPO4	ANONYCHIA CONGENITA	206800	confirmed	biallelic	loss of function
SLC25A20	CARNITINE-ACYLCARNITINE TRANSLOCASE DEFICIENCY	212138	confirmed	biallelic	loss of function
WNT10B	SPLIT-HAND/FOOT MALFORMATION TYPE 6	225300	confirmed	biallelic	loss of function
GBA	GAUCHER DISEASE TYPE 3C	231005	both DD and IF	biallelic	loss of function
PEX1	PEROXISOME BIOGENESIS DISORDER COMPLEMENTATION GROUP 1	602136	confirmed	biallelic	loss of function
TREX1	AICARDI-GOUTIERES SYNDROME 1, DOMINANT AND RECESSIVE	225750	confirmed	biallelic	loss of function
KCNA2	EPILEPTIC ENCEPHALOPATHY.	No disease mim	confirmed	monoallelic	loss of function
KCNA2	EPILEPTIC ENCEPHALOPATHY.	No disease mim	confirmed	monoallelic	activating
RAD21	COHESINOPATHY	614701	confirmed	monoallelic	loss of function
SZT2	INFANTILE ENCEPHALOPATHY WITH EPILEPSY AND DYSMORPHIC CORPUS CALLOSUM	No disease mim	probable	biallelic	loss of function
HPD	HAWKINSINURIA	140350	probable	monoallelic	dominant negative
GNPAT	RHIZOMELIC CHONDRODYSPLASIA PUNCTATA TYPE 2	222765	confirmed	biallelic	loss of function
DNM1	EPILEPTIC ENCEPHALOPATHY	No disease mim	probable	monoallelic	all missense/in frame
COG5	COG5-CDG	319494	probable	biallelic	loss of function
HEXB	GM2-GANGLIOSIDOSIS TYPE 2	268800	confirmed	biallelic	loss of function
EYA1	OTOFACIOCERVICAL SYNDROME	166780	possible	monoallelic	loss of function
MED13L	INTELLECTUAL DISABILITY	No disease mim	probable	monoallelic	loss of function
MESP2	SPONDYLOCOSTAL DYSOSTOSIS TYPE 2	608681	confirmed	biallelic	loss of function
CDK5RAP2	PRIMARY AUTOSOMAL RECESSIVE MICROCEPHALY	279936	probable	biallelic	loss of function
CTNS	CYSTINOSIS ADULT NON-NEPHROPATHIC TYPE	219750	confirmed	biallelic	loss of function
PCBD1	HYPERPHENYLALANINEMIA, BH4-DEFICIENT, D	264070	confirmed	biallelic	loss of function
TEK	VENOUS MALFORMATIONS, MULTIPLE CUTANEOUS AND MUCOSAL	600195	confirmed	monoallelic	all missense/in frame
BCAP31	DEAFNESS, DYSTONIA, AND CENTRAL HYPOMYELINATION WITH DISORGANIZATION OF THE GOLGI APPARATUS	No disease mim	confirmed	hemizygous	loss of function
MYH6	ATRIAL SEPTAL DEFECT TYPE 3	160710	both DD and IF	monoallelic	uncertain
HSD17B4	PERRAULT SYNDROME	No disease mim	confirmed	biallelic	loss of function
KANK1	CEREBRAL PALSY SPASTIC QUADRIPLEGIC TYPE 2	612900	possible	imprinted	loss of function
ANKRD11	KBG SYNDROME	148050	confirmed	monoallelic	loss of function
HOXD13	SYNPOLYDACTYLY 1	186000	confirmed	monoallelic	uncertain
PHF21A	POTOCKI-SHAFFER SYNDROME	601224	probable	monoallelic	loss of function
ZEB1	POSTERIOR POLYMORPHOUS CORNEAL DYSTROPHY TYPE 3	609141	possible	monoallelic	loss of function
VANGL1	NEURAL TUBE DEFECTS	182940	possible	monoallelic	all missense/in frame
NF1	NEUROFIBROMATOSIS-NOONAN SYNDROME	601321	confirmed	monoallelic	loss of function
OFD1	JOUBERT SYNDROME TYPE 10	300804	confirmed	hemizygous	loss of function
BPIFB6	BACTERICIDAL PERMEABILITY-INCREASING PROTEIN-LIKE 3	614110	possible	monoallelic	uncertain
IKBKG	INCONTINENTIA PIGMENTI	308300	confirmed	monoallelic	loss of function
PTF1A	DIABETES MELLITUS, PERMANENT NEONATAL, WITH CEREBELLAR AGENESIS	609069	confirmed	biallelic	loss of function
ASCL1	AUTOSOMAL RECESSIVE MENTAL RETARDATION	No disease mim	possible	biallelic	all missense/in frame
FLG	ICHTHYOSIS VULGARIS	146700	possible	biallelic	loss of function
PIGQ	SEVERE EARLY-ONSET EPILEPSY	No disease mim	possible	biallelic	loss of function
ALDH18A1	MENTAL RETARDATION-JOINT HYPERMOBILITY-SKIN LAXITY WITH OR WITHOUT METABOLIC ABNORMALITIES	612652	confirmed	biallelic	loss of function
WNT7A	FUHRMANN SYNDROME	228930	confirmed	biallelic	uncertain
SCN4A	HYPERKALEMIC PERIODIC PARALYSIS TYPE 1	170500	confirmed	monoallelic	activating
FOXL2	BLEPHAROPHIMOSIS, PTOSIS, AND EPICANTHUS INVERSUS SYNDROME	110100	probable	monoallelic	loss of function
CFL2	NEMALINE MYOPATHY 7	610687	probable	biallelic	all missense/in frame
MED17	MICROCEPHALY, POSTNATAL PROGRESSIVE, WITH SEIZURES AND BRAIN ATROPHY	613668	probable	biallelic	all missense/in frame
SMARCA4	COFFIN SIRIS	135900	confirmed	monoallelic	loss of function
SLC5A5	THYROID HORMONOGENESIS DEFECT I	274400	confirmed	biallelic	loss of function
ACTA2	MOYAMOYA DISEASE 5	614042	both DD and IF	monoallelic	all missense/in frame
FANCG	FANCONI ANEMIA, COMPLEMENTATION GROUP G	614082	confirmed	biallelic	loss of function
FBXW4	SPLIT-HAND/FOOT MALFORMATION TYPE 3	246560	possible	monoallelic	part of contiguous gene duplication
ASPH	FACIAL DYSMORPHISM, LENS DISLOCATION, ANTERIOR SEGMENT ABNORMALITIES, AND SPONTANEOUS FILTERING BLEBS	No disease mim	probable	biallelic	loss of function
TUBB2A	CORTICAL DYSPLASIA, COMPLEX, WITH OTHER BRAIN MALFORMATIONS 5	615763	confirmed	monoallelic	all missense/in frame
SUMF1	SULFATIDOSIS, JUVENILE, AUSTIN TYPE	272200	confirmed	biallelic	loss of function
PEX6	ZELLWEGER SYNDROME	214100	confirmed	biallelic	loss of function
CIB2	USHER SYNDROME TYPE 1J	614869	confirmed	biallelic	loss of function
RNF135	MACROCEPHALY, MACROSOMIA, FACIAL DYSMORPHISM SYNDROME	614192	confirmed	monoallelic	loss of function
PDCD10	CEREBRAL CAVERNOUS MALFORMATIONS TYPE 3	603285	both DD and IF	monoallelic	loss of function
C2CD3	OROFACIODIGITAL SYNDROME XIV	615948	probable	biallelic	loss of function
CEP41	JOUBERT SYNDROME 15	614464	confirmed	biallelic	loss of function
GJB3	DEAFNESS AUTOSOMAL DOMINANT TYPE 2B	612644	both DD and IF	monoallelic	loss of function
NF1	NEUROFIBROMATOSIS TYPE 1	162200	confirmed	monoallelic	loss of function
HCN1	EPILEPTIC ENCEPHALOPATHY, EARLY INFANTILE, 24	615871	confirmed	monoallelic	all missense/in frame
TGFB1	CAMURATI-ENGELMANN DISEASE	131300	confirmed	monoallelic	all missense/in frame
PTEN	BANNAYAN-ZONANA SYNDROME	153480	confirmed	monoallelic	loss of function
FGFR1	OSTEOGLOPHONIC DYSPLASIA	166250	confirmed	monoallelic	activating
SGSH	MUCOPOLYSACCHARIDOSIS TYPE 3A	252900	confirmed	biallelic	loss of function
TLL1	ATRIAL SEPTAL DEFECT TYPE 6	613087	possible	monoallelic	uncertain
SATB2	NONSPECIFIC SEVERE ID	No disease mim	confirmed	monoallelic	loss of function
GRIK2	MENTAL RETARDATION AUTOSOMAL RECESSIVE TYPE 6	611092	confirmed	biallelic	loss of function
ORC1	MEIER-GORLIN SYNDROME 1	224690	confirmed	biallelic	loss of function
FANCE	FANCONI ANEMIA, COMPLEMENTATION GROUP E	600901	confirmed	biallelic	loss of function
SYNE1	EMERY-DREIFUSS MUSCULAR DYSTROPHY 4, AUTOSOMAL RECESSIVE	612998	both DD and IF	biallelic	loss of function
ARL6	BARDET-BIEDL SYNDROME TYPE 3	209900	confirmed	biallelic	loss of function
PTEN	COWDEN DISEASE	158350	confirmed	monoallelic	loss of function
QKI	INTELLECTUAL DISABILITY	No disease mim	possible	monoallelic	loss of function
IDUA	MUCOPOLYSACCHARIDOSIS TYPE 1S	607016	confirmed	biallelic	loss of function
STXBP1	ANGELMAN/PITT HOPKINS SYNDROME-LIKE DISORDER	No disease mim	confirmed	monoallelic	loss of function
DNMT3A	OVERGROWTH SYNDROME WITH INTELLECTUAL DISABILITY	615879	confirmed	monoallelic	loss of function
UVSSA	UV-SENSITIVE SYNDROME	609413	confirmed	biallelic	loss of function
PTPN14	CHOANAL ATRESIA AND LYMPHEDEMA	613611	probable	biallelic	loss of function
ROBO3	FAMILIAL HORIZONTAL GAZE PALSY WITH PROGRESSIVE SCOLIOSIS	607313	confirmed	biallelic	loss of function
BBS1	BARDET-BIEDL SYNDROME TYPE 1	209900	confirmed	biallelic	loss of function
IDUA	MUCOPOLYSACCHARIDOSIS TYPE 1H/S	607015	confirmed	biallelic	loss of function
ALX1	FRONTONASAL DYSPLASIA TYPE 3	136760	confirmed	biallelic	loss of function
NSD1	BECKWITH-WIEDEMANN SYNDROME	130650	confirmed	monoallelic	uncertain
BMP4	MICROPHTHALMIA, SYNDROMIC 6	607932	confirmed	monoallelic	loss of function
WNT3	TETRA-AMELIA SYNDROME	276069	confirmed	biallelic	loss of function
MT-TP	MERRF	545000	confirmed	mitochondrial	loss of function
ALG12	CONGENITAL DISORDER OF GLYCOSYLATION TYPE 1G	607143	confirmed	biallelic	loss of function
OXCT1	SUCCINYL-COA-3-KETOACID-COA TRANSFERASE DEFICIENCY	245050	confirmed	biallelic	loss of function
LRP5	OSTEOPETROSIS AUTOSOMAL DOMINANT TYPE 1	607634	confirmed	monoallelic	uncertain
NFIX	SOTOS-LIKE SYNDROME	614753	confirmed	monoallelic	loss of function
MFSD8	MFSD8-RELATED NEURONAL CEROID-LIPOFUSCINOSIS	610951	confirmed	biallelic	loss of function
ERCC2	CEREBRO-OCULO-FACIO-SKELETAL SYNDROME TYPE 2	610756	confirmed	biallelic	loss of function
PDSS2	COENZYME Q10 DEFICIENCY, PRIMARY, 3	614652	confirmed	biallelic	loss of function
GUSB	MUCOPOLYSACCHARIDOSIS TYPE 7	253220	confirmed	biallelic	loss of function
HSD17B10	2-METHYL-3-HYDROXYBUTYRYL-COA DEHYDROGENASE DEFICIENCY	300438	confirmed	hemizygous	all missense/in frame
RET	RENAL AGENESIS	191830	both DD and IF	biallelic	loss of function
RIT1	NOONAN SYNDROME 8	615355	confirmed	monoallelic	activating
ZFP57	DIABETES MELLITUS, 6Q24-RELATED TRANSIENT NEONATAL	601410	confirmed	biallelic	loss of function
ZMPSTE24	LETHAL RESTRICTIVE DERMOPATHY, ZMPSTE24-RELATED	319186	confirmed	biallelic	loss of function
ERCC4	FANCONI ANEMIA, COMPLEMENTATION GROUP Q	615272	probable	biallelic	loss of function
TAC3	HYPOGONADOTROPIC HYPOGONADISM	146110	probable	biallelic	all missense/in frame
RTEL1	DYSKERATOSIS CONGENITA, AUTOSOMAL DOMINANT 4	615190	confirmed	biallelic	loss of function
GDF5	DU PAN SYNDROME	228900	confirmed	biallelic	uncertain
PEX26	INFANTILE REFSUM DISEASE	266510	confirmed	biallelic	loss of function
DARS2	LEUKOENCEPHALOPATHY WITH BRAINSTEM AND SPINAL CORD INVOLVEMENT AND LACTATE ELEVATION	611105	both DD and IF	biallelic	loss of function
MLYCD	MALONYL-COA DECARBOXYLASE DEFICIENCY	167676	confirmed	biallelic	loss of function
KIT	HUMAN PIEBALDISM	172800	both DD and IF	monoallelic	loss of function
IGF2	BECKWITH-WIEDEMANN SYNDROME	130650	confirmed	imprinted	activating
RBM28	ALOPECIA NEUROLOGIC DEFECTS AND ENDOCRINOPATHY SYNDROME	612079	possible	biallelic	uncertain
HGSNAT	MUCOPOLYSACCHARIDOSIS TYPE 3C	252930	confirmed	biallelic	loss of function
GCDH	GLUTARICACIDEMIA TYPE 1	231670	confirmed	biallelic	all missense/in frame
PIGL	ZUNICH NEUROECTODERMAL SYNDROME	280000	confirmed	biallelic	loss of function
ZFPM2	46,XY GONADAL DYSGENESIS	No disease mim	possible	monoallelic	all missense/in frame
DNAAF4	PRIMARY CILIARY DYSPLASIA	No disease mim	confirmed	biallelic	loss of function
AMPD2	PONTOCEREBELLAR HYPOPLASIA	No disease mim	confirmed	biallelic	loss of function
ABCC9	CANTU SYNDROME HYPERTRICHOTIC OSTEOCHONDRODYSPLASIA	239850	confirmed	monoallelic	activating
CLPP	PERRAULT SYNDROME	No disease mim	probable	biallelic	all missense/in frame
KDM6A	KABUKI SYNDROME 2	300867	confirmed	x-linked dominant	loss of function
ASPM	PRIMARY AUTOSOMAL RECESSIVE MICROCEPHALY	279936	confirmed	biallelic	loss of function
SHOX	LANGER MESOMELIC DYSPLASIA	249700	confirmed	biallelic	loss of function
PRRT2	BENIGN FAMILIAL INFANTILE EPILEPSY AND INFANTILE CONVULSIONS WITH CHOREOATHETOSIS SYNDROME	602066	confirmed	monoallelic	loss of function
GDF6	KLIPPEL-FEIL SYNDROME TYPE 1	118100	confirmed	monoallelic	uncertain
TMEM67	COACH SYNDROM	216360	confirmed	biallelic	loss of function
ZIC3	VACTERL ASSOCIATION, X-LINKED, WITH OR WITHOUT HYDROCEPHALUS	319683	confirmed	hemizygous	all missense/in frame
ACVR2B	HETEROTAXY SYNDROME	207574	possible	monoallelic	all missense/in frame
HRAS	CONGENITAL MYOPATHY WITH EXCESS OF MUSCLE SPINDLES	218040	confirmed	monoallelic	activating
KCNC1	EPILEPSY, PROGRESSIVE MYOCLONIC 7	616187	confirmed	monoallelic	activating
CHRNB2	CHRNB2-RELATED NOCTURNAL FRONTAL LOBE EPILEPSY, AUTOSOMAL DOMINANT	605375	probable	monoallelic	activating
MITF	WAARDENBURG SYNDROME TYPE 2 WITH OCULAR ALBINISM	103470	confirmed	monoallelic	loss of function
MMADHC	METHYLMALONIC ACIDURIA AND HOMOCYSTINURIA TYPE CBLD	277410	confirmed	biallelic	loss of function
GALK1	GALACTOSEMIA II	230200	confirmed	biallelic	loss of function
NYX	NIGHT BLINDNESS, CONGENITAL STATIONARY, TYPE 1A	310500	confirmed	hemizygous	loss of function
CRB2	VENTRICULOMEGALY WITH CYSTIC KIDNEY DISEASE	219730	confirmed	biallelic	loss of function
PC	PYRUVATE CARBOXYLASE DEFICIENCY	266150	confirmed	biallelic	loss of function
TMEM237	JOUBERT SYNDROME 14	614424	confirmed	biallelic	loss of function
PEX12	ZELLWEGER SYNDROME	214100	confirmed	biallelic	loss of function
CCDC78	CONGENITAL MYOPATHY WITH PROMINENT INTERNAL NUCLEI AND ATYPICAL CORES	614807	probable	monoallelic	loss of function
GATA4	ATRIAL SEPTAL DEFECT TYPE 2	607941	confirmed	monoallelic	loss of function
SCN8A	COGNITIVE IMPAIRMENT WITH OR WITHOUT CEREBELLAR ATAXIA	614306	confirmed	monoallelic	loss of function
TMEM5	SEVERE COBBLESTONE LISSENCEPHALY	615041	confirmed	biallelic	loss of function
PITX2	RING DERMOID OF CORNEA	180550	confirmed	monoallelic	uncertain
GABRB3	CHILDHOOD ABSENCE EPILEPSY TYPE 5	612269	confirmed	monoallelic	all missense/in frame
SCN2A	BENIGN FAMILIAL NEONATAL INFANTILE SEIZURES	248968	confirmed	monoallelic	loss of function
CRYAB	CATARACT POSTERIOR POLAR TYPE 2	613763	possible	monoallelic	loss of function
FOXF1	ALVEOLAR CAPILLARY DYSPLASIA WITH MISALIGNMENT OF PULMONARY VEINS	265380	confirmed	monoallelic	loss of function
SOX2	AEG SYNDROME	No disease mim	confirmed	monoallelic	loss of function
ARX	AGENESIS OF THE CORPUS CALLOSUM WITH ABNORMAL GENITALIA	300004	confirmed	hemizygous	loss of function
PEX26	ZELLWEGER SYNDROME	214100	confirmed	biallelic	loss of function
SURF1	LEIGH SYNDROME	256000	confirmed	biallelic	loss of function
GRIN2B	AUTISM	209850	confirmed	monoallelic	loss of function
KIF11	AUTOSOMAL-DOMINANT MICROCEPHALY ASSOCIATED WITH LYMPHEDEMA AND/OR CHORIORETINOPATHY	152950	confirmed	monoallelic	loss of function
CTCF	INTELLECTUAL DISABILITY	No disease mim	confirmed	monoallelic	loss of function
EXT2	EXOSTOSES, MULTIPLE, TYPE 2	133701	confirmed	monoallelic	loss of function
TSEN34	PONTOCEREBELLAR HYPOPLASIA TYPE 2 AND TYPE 4	316970	probable	biallelic	all missense/in frame
RPGRIP1L	COACH SYNDROME	216360	confirmed	biallelic	loss of function
COL1A1	OSTEOGENESIS IMPERFECTA TYPE III	259420	confirmed	monoallelic	dominant negative
ABCD4	METHYLMALONIC ACIDURIA AND HOMOCYSTINURIA, CBLJ TYPE	614857	probable	biallelic	loss of function
OPHN1	MENTAL RETARDATION X-LINKED OPHN1-RELATED	300486	confirmed	hemizygous	loss of function
GJB2	DEAFNESS AUTOSOMAL RECESSIVE TYPE 1A	220290	confirmed	biallelic	loss of function
ZDHHC15	MENTAL RETARDATION X-LINKED TYPE 91	300577	possible	x-linked dominant	loss of function
ACADM	MEDIUM CHAIN ACYL-COENZYME A DEHYDROGENASE DEFICIENCY	201450	confirmed	biallelic	loss of function
MYO5A	ELEJALDE SYNDROME	256710	confirmed	biallelic	loss of function
SMAD3	SMAD3-RELATED LOEYS-DIETZ SYNDROME	319643	confirmed	monoallelic	loss of function
TACR3	HYPOGONADOTROPIC HYPOGONADISM	146110	probable	biallelic	all missense/in frame
LRRC6	PRIMARY CILIARY DISKINESIA	614935	confirmed	biallelic	loss of function
CASK	MENTAL RETARDATION X-LINKED CASK-RELATED	300749	confirmed	x-linked dominant	loss of function
ETFDH	GLUTARIC ACIDURIA TYPE 2C	231680	confirmed	biallelic	loss of function
TFAP2B	CHAR SYNDROME	169100	confirmed	monoallelic	all missense/in frame
DDX3X	INTELLECTUAL DIABILITY	No disease mim	confirmed	x-linked dominant	loss of function
DDX3X	INTELLECTUAL DIABILITY	No disease mim	confirmed	hemizygous	all missense/in frame
AR	SPINAL AND BULBAR MUSCULAR ATROPHY	313200	both DD and IF	hemizygous	dominant negative
TRPV3	OLMSTED SYNDROME	614594	probable	monoallelic	all missense/in frame
SALL4	ACRO-RENAL-OCULAR SYNDROME	217001	confirmed	monoallelic	loss of function
GRHL3	VAN DER WOUDE SYNDROME	119300	confirmed	monoallelic	loss of function
IRF6	VAN DER WOUDE SYNDROME	119300	confirmed	monoallelic	loss of function
ARFGEF2	PERIVENTRICULAR HETEROTOPIA WITH MICROCEPHALY	608097	probable	biallelic	loss of function
HYLS1	HYDROLETHALUS SYNDROME TYPE 1	236680	confirmed	biallelic	uncertain
SACS	SPASTIC ATAXIA, CHARLEVOIX-SAGUENAY TYPE	270550	probable	biallelic	loss of function
BANF1	NESTOR-GUILLERMO PROGERIA SYNDROME	614008	probable	biallelic	all missense/in frame
AR	ANDROGEN INSENSITIVITY SYNDROME	300068	both DD and IF	hemizygous	loss of function
NR1I3	EHMT1-LIKE INTELLECTUAL DISABILITY	No disease mim	possible	monoallelic	all missense/in frame
ZDHHC9	MENTAL RETARDATION SYNDROMIC X-LINKED ZDHHC9-RELATED	300799	confirmed	hemizygous	loss of function
DYM	SMITH-MCCORT DYSPLASIA	607326	confirmed	biallelic	loss of function
FOXC1	AXENFELD-RIEGER SYNDROME TYPE 3	602482	confirmed	monoallelic	loss of function
KCNMA1	GENERALIZED EPILEPSY AND PAROXYSMAL DYSKINESIA	609446	possible	monoallelic	activating
NDUFV1	MITOCHONDRIAL COMPLEX I DEFICIENCY	252010	confirmed	biallelic	all missense/in frame
DOLK	CONGENITAL DISORDERS OF GLYCOSYLATION	612379	confirmed	biallelic	all missense/in frame
ATRX	MENTAL RETARDATION SYNDROMIC X-LINKED WITH HYPOTONIC FACIES SYNDROME TYPE 1	309580	confirmed	hemizygous	loss of function
IFT122	CRANIOECTODERMAL DYSPLASIA	218330	confirmed	biallelic	all missense/in frame
NKX2-5	TETRALOGY OF FALLOT	187500	confirmed	monoallelic	uncertain
SLC6A5	HYPEREKPLEXIA	149400	confirmed	biallelic	loss of function
WDR19	CRANIOECTODERMAL DYSPLASIA 4	614378	confirmed	biallelic	loss of function
ACTA2	AORTIC ANEURYSM, FAMILIAL THORACIC 6	611788	both DD and IF	monoallelic	all missense/in frame
CEP152	MICROCEPHALY PRIMARY TYPE 4	604321	confirmed	biallelic	loss of function
DSPP	DEAFNESS AUTOSOMAL DOMINANT TYPE 39 WITH DENTINOGENESIS IMPERFECTA 1	605594	confirmed	monoallelic	all missense/in frame
DSPP	DEAFNESS AUTOSOMAL DOMINANT TYPE 39 WITH DENTINOGENESIS IMPERFECTA 1	605594	confirmed	monoallelic	all missense/in frame
CLCN7	CLCN7-RELATED OSTEOPETROSIS	611490	confirmed	biallelic	loss of function
OTOGL	MODERATE SENSORINEURAL HEARING LOSS	614944	confirmed	biallelic	loss of function
PTHLH	CLUBBING WITH SKELETAL DYSPLASIA INC ACROOSTEOLYSIS	No disease mim	confirmed	monoallelic	increased gene dosage
GJB2	PALMOPLANTAR KERATODERMA WITH DEAFNESS	148350	confirmed	monoallelic	all missense/in frame
TBC1D24	NON SYNDROMAL HEARING LOSS	614617	confirmed	biallelic	all missense/in frame
MYH6	CARDIOMYOPATHY DILATED TYPE 1EE	613252	both DD and IF	monoallelic	uncertain
MAFB	MULTICENTRIC CARPOTARSAL OSTEOLYSIS SYNDROME	166300	confirmed	monoallelic	activating
C12orf65	COMBINED OXIDATIVE PHOSPHORYLATION DEFICIENCY 7	613559	confirmed	biallelic	loss of function
PKHD1	POLYCYSTIC KIDNEY DISEASE, AUTOSOMAL RECESSIVE	263200	confirmed	biallelic	loss of function
DCX	SUBCORTICAL BAND HETEROTOPIA X-LINKED	300067	confirmed	x-linked dominant	loss of function
FAM111A	KENNY-CAFFEY SYNDROME	127000	confirmed	monoallelic	activating
MPI	CONGENITAL DISORDERS OF GLYCOSYLATION	612379	confirmed	biallelic	loss of function
POC1B	AUTOSOMAL-RECESSIVE CONE-ROD DYSTROPHY	No disease mim	confirmed	biallelic	loss of function
MCCC2	3-METHYLCROTONYL-COA CARBOXYLASE 2 DEFICIENCY	210210	confirmed	biallelic	loss of function
PDHA1	X-LINKED LEIGH SYNDROME	312170	confirmed	hemizygous	all missense/in frame
FGFR1	KALLMANN SYNDROME TYPE 2	147950	confirmed	monoallelic	loss of function
CRX	CRX-RELATED LEBER CONGENITAL AMAUROSIS LEBER CONGENITAL AMAUROSIS 7	613829	confirmed	monoallelic	loss of function
CRYAA	CATARACT, AUTOSOMAL RECESSIVE CONGENITAL 1	123580	confirmed	biallelic	loss of function
GJC2	LYMPHEDEMA, HEREDITARY, IC	613480	confirmed	monoallelic	all missense/in frame
NRXN2	AUTISM	209850	probable	monoallelic	loss of function
JAGN1	SEVERE CONGENITAL NEUTROPENIA	No disease mim	confirmed	biallelic	loss of function
PMM2	CONGENITAL DISORDERS OF GLYCOSYLATION	612379	confirmed	biallelic	loss of function
SOX10	PERIPHERAL DEMYELINATING NEUROPATHY, CENTRAL DYSMYELINATING LEUKODYSTROPHY, WAARDENBURG SYNDROME, AND HIRSCHSPRUNG DISEASE	609136	confirmed	monoallelic	dominant negative
UMPS	OROTIC ACIDURIA TYPE 1	258900	confirmed	biallelic	loss of function
VSX2	MICROPHTHALMIA ISOLATED TYPE 2	610093	confirmed	biallelic	loss of function
PEX19	ZELLWEGER SYNDROME	214100	confirmed	biallelic	loss of function
SLC4A4	PROXIMAL RENAL TUBULAR ACIDOSIS WITH OCULAR ABNORMALITIES	604278	confirmed	biallelic	loss of function
FOXE1	BAMFORTH-LAZARUS SYNDROME	241850	confirmed	biallelic	all missense/in frame
BLOC1S6	HERMANSKY-PUDLAK SYNDROME 9	614171	probable	biallelic	loss of function
LDB3	MYOPATHY MYOFIBRILLAR TYPE 4	609452	both DD and IF	monoallelic	all missense/in frame
DSG1	SEVERE DERMATITIS, MULTIPLE ALLERGIES AND METABOLIC WASTING	No disease mim	probable	biallelic	loss of function
ARL6	RETINITIS PIGMENTOSA TYPE 55	613575	confirmed	biallelic	uncertain
SPTAN1	EPILEPTIC ENCEPHALOPATHY EARLY INFANTILE TYPE 5	613477	probable	monoallelic	dominant negative
ABCB11	ABCB11-RELATED INTRAHEPATIC CHOLESTASIS	601847	confirmed	biallelic	loss of function
GNAO1	EPILEPTIC ENCEPHALOPATHY	No disease mim	confirmed	monoallelic	loss of function
ALAD	ACUTE HEPATIC PORPHYRIA	612740	both DD and IF	biallelic	all missense/in frame
LEMD3	BUSCHKE-OLLENDORFF SYNDROME	166700	confirmed	monoallelic	loss of function
TMEM67	MECKEL SYNDROME TYPE 3	607361	confirmed	biallelic	loss of function
FLVCR1	ATAXIA, POSTERIOR COLUMN, WITH RETINITIS PIGMENTOSA	609033	confirmed	biallelic	all missense/in frame
COL2A1	PLATYSPONDYLIC LETHAL SKELETAL DYSPLASIA TORRANCE TYPE	151210	confirmed	monoallelic	loss of function
TMEM216	JOUBERT SYNDROME 2	608091	probable	biallelic	all missense/in frame
THRA	HYPOTHYROIDISM, CONGENITAL, NONGOITROUS, 6	614450	confirmed	monoallelic	loss of function
CLCNKB	BARTTER SYNDROME TYPE 4B	613090	probable	biallelic	loss of function
BFSP2	CATARACT AUTOSOMAL DOMINANT BFSP2-RELATED	611597	confirmed	monoallelic	uncertain
TUBGCP6	MICROCEPHALY AND CHORIORETINOPATHY WITH OR WITHOUT MENTAL RETARDATION	251270	confirmed	biallelic	loss of function
RRAS	ATYPICAL NOONAN SYNDROME	No disease mim	probable	monoallelic	activating
FLNA	OTOPALATODIGITAL SYNDROME TYPE 2	304120	confirmed	hemizygous	uncertain
NECTIN4	ECTODERMAL DYSPLASIA-SYNDACTYLY SYNDROME 1	613573	confirmed	biallelic	loss of function
FRMD7	NYSTAGMUS 1, CONGENITAL, X-LINKED	310700	confirmed	hemizygous	loss of function
COL1A1	EHLERS-DANLOS SYNDROME, CLASSIC TYPE, COL1A1-RELATED	130060	confirmed	monoallelic	dominant negative
GLUL	CONGENITAL SYSTEMIC GLUTAMINE DEFICIENCY	610015	confirmed	biallelic	uncertain
ORC4	MEIER-GORLIN SYNDROME 2	613800	confirmed	biallelic	loss of function
COLEC11	3MC SYNDROME 2	265050	confirmed	biallelic	loss of function
CRYGD	CATARACT CRYSTALLINE ACULEIFORM	115700	possible	monoallelic	loss of function
CHD7	KALLMANN SYNDROME TYPE 5	612370	confirmed	monoallelic	loss of function
NEDD4L	EPILEPTIC ENCEPHALOPATHY	No disease mim	possible	monoallelic	all missense/in frame
CEP290	LEBER CONGENITAL AMAUROSIS TYPE 10	611755	confirmed	biallelic	loss of function
ZIC2	HOLOPROSENCEPHALY	609637	confirmed	monoallelic	loss of function
GRIN2A	EPILEPSY WITH NEURODEVELOPMENTAL DEFECTS	613971	confirmed	monoallelic	loss of function
FMR1	FRAGILE X TREMOR/ATAXIA SYNDROME	300623	both DD and IF	hemizygous	activating
TBC1D24	MYOCLONIC EPILEPSY, INFANTILE, FAMILIAL	605021	confirmed	biallelic	all missense/in frame
NFIA	CHROMOSOME 1P32-P31 DELETION SYNDROME	613735	possible	monoallelic	loss of function
WDR45	NEURODEGENERATION WITH BRAIN IRON ACCUMULATION	No disease mim	confirmed	x-linked dominant	loss of function
TECPR2	HEREDITARY SPASTIC PARAPARESIS	615031	probable	biallelic	loss of function
ROR2	BRACHYDACTYLY, TYPE B1	113000	confirmed	monoallelic	loss of function
NEU1	SIALIDOSIS	256550	confirmed	biallelic	loss of function
LMNA	CARDIOMYOPATHY DILATED WITH HYPERGONADOTROPIC HYPOGONADISM	212112	both DD and IF	monoallelic	uncertain
QARS	MICROCEPHALY, PROGRESSIVE, SEIZURES, AND CEREBRAL AND CEREBELLAR ATROPHY	615760	probable	biallelic	all missense/in frame
COL1A1	CAFFEY DISEASE	114000	confirmed	monoallelic	uncertain
CDH3	EEM SYNDROME	280238	confirmed	biallelic	loss of function
COL1A1	OSTEOGENESIS IMPERFECTA TYPE IIA	166210	confirmed	monoallelic	dominant negative
PAX3	WAARDENBURG SYNDROME, TYPE 1	193500	confirmed	monoallelic	loss of function
NKX2-1	BENIGN HEREDITARY CHOREA	118700	confirmed	monoallelic	loss of function
SNRPB	CEREBRO-COSTO-MANDIBULAR SYNDROME	No disease mim	confirmed	monoallelic	loss of function
CTSA	GALACTOSIALIDOSIS	256540	confirmed	biallelic	loss of function
HOXA1	ATHABASKAN BRAINSTEM DYSGENESIS SYNDROME	601536	confirmed	biallelic	loss of function
GON4L	AUTOSOMAL RECESSIVE MENTAL RETARDATION	No disease mim	possible	biallelic	loss of function
BMPER	DIAPHANOSPONDYLODYSOSTOSIS	608022	confirmed	biallelic	loss of function
GJA1	HYPOPLASTIC LEFT HEART SYNDROME	241550	confirmed	monoallelic	all missense/in frame
SLC19A3	THIAMINE METABOLISM DYSFUNCTION SYNDROME 2	607483	confirmed	biallelic	loss of function
ZFPM2	DIAPHRAGMATIC HERNIA 3	610187	possible	monoallelic	loss of function
SOX17	VESICOURETERAL REFLUX TYPE 3	613674	confirmed	monoallelic	all missense/in frame
GRIN2B	MENTAL RETARDATION, AUTOSOMAL DOMINANT 6	613970	confirmed	monoallelic	loss of function
AGK	SENGERS SYNDROME	212350	confirmed	biallelic	loss of function
CRYAB	MYOPATHY, MYOFIBRILLAR, FATAL INFANTILE HYPERTONIC, ALPHA-B CRYSTALLIN-RELATED	613869	possible	biallelic	loss of function
ARHGEF6	MENTAL RETARDATION X-LINKED TYPE 46	300436	possible	hemizygous	loss of function
BCL11A	INTELLECTUAL DISABILITY	No disease mim	confirmed	monoallelic	loss of function
GNAS	PSEUDOHYPOPARATHYROIDISM TYPE 1B	603233	confirmed	imprinted	loss of function
GNS	MUCOPOLYSACCHARIDOSIS TYPE 3D	252940	confirmed	biallelic	loss of function
WDR60	SHORT-RIB POLYDACTYLY	No disease mim	confirmed	biallelic	loss of function
FOXC1	PETERS ANOMALY	604229	confirmed	monoallelic	loss of function
WWOX	EPILEPTIC ENCEPHALOPATHY, EARLY INFANTILE, 28	616211	probable	biallelic	loss of function
ARX	PARTINGTON SYNDROME	309510	confirmed	hemizygous	uncertain
CRYBB1	CATARACT, CONGENITAL NUCLEAR, AUTOSOMAL RECESSIVE 3	611544	confirmed	biallelic	loss of function
CRYBB1	CATARACT, CONGENITAL NUCLEAR, AUTOSOMAL RECESSIVE 3	611544	confirmed	monoallelic	loss of function
SLC6A8	X-LINKED CREATINE DEFICIENCY SYNDROME	300352	confirmed	hemizygous	loss of function
PHGDH	NEU-LAXOVA SYNDROME	256520	confirmed	biallelic	loss of function
PEX26	ADRENOLEUKODYSTROPHY NEONATAL	202370	confirmed	biallelic	loss of function
MTF1	INTELLECTUAL DISABILITY	No disease mim	possible	monoallelic	loss of function
LMNA	FAMILIAL PARTIAL LIPODYSTROPHY TYPE 2	151660	both DD and IF	monoallelic	uncertain
ALDH5A1	SUCCINATE SEMIALDEHYDE DEHYDROGENASE DEFICIENCY	271980	confirmed	biallelic	loss of function
PEX7	REFSUM DISEASE	266500	confirmed	biallelic	loss of function
NDUFS4	MITOCHONDRIAL RESPIRATORY CHAIN COMPLEX I DEFICIENCY	252010	confirmed	biallelic	loss of function
COL4A1	PORENCEPHALY 1	175780	both DD and IF	monoallelic	dominant negative
POMT1	MUSCULAR DYSTROPHY-DYSTROGLYCANOPATHY CONGENITAL WITH BRAIN AND EYE ANOMALIES TYPE A1	236670	confirmed	biallelic	loss of function
NRXN3	AUTISM	209850	possible	monoallelic	loss of function
PTHLH	BRACHYDACTYLY, TYPE E2	613382	confirmed	monoallelic	loss of function
C8orf37	CONE-ROD DYSTROPHY 16	614500	confirmed	biallelic	loss of function
GLB1	GM1-GANGLIOSIDOSIS TYPE 2	230600	confirmed	biallelic	loss of function
ARX	EPILEPTIC ENCEPHALOPATHY EARLY INFANTILE TYPE 1	308350	confirmed	hemizygous	loss of function
CAV1	CONGENITAL GENERALIZED LIPODYSTROPHY TYPE 3	612526	possible	biallelic	loss of function
SLC39A13	SPONDYLOEPIMETAPHYSEAL DYSPLASIA WITH ABNORMAL DENTITION	601668	confirmed	biallelic	loss of function
CEP63	SECKEL SYNDROME 6	614728	probable	biallelic	loss of function
BICD2	PROXIMAL SPINAL MUSCULAR ATROPHY WITH AUTOSOMAL-DOMINANT INHERITANCE	No disease mim	confirmed	monoallelic	all missense/in frame
KRT74	HYPOTRICHOSIS SIMPLEX OF THE SCALP 2	613981	probable	monoallelic	all missense/in frame
B4GALT7	EHLERS-DANLOS SYNDROME PROGEROID TYPE	130070	confirmed	biallelic	loss of function
EEF1B2	AUTOSOMAL RECESSIVE MENTAL RETARDATION	No disease mim	possible	biallelic	loss of function
RUBCN	SYNDROMIC MR WITH ATAXIA, DYSARTHRIA AND EPILEPSY	No disease mim	possible	biallelic	uncertain
DHFR	MEGALOBLASTIC ANEMIA DUE TO DIHYDROFOLATE REDUCTASE DEFICIENCY	613839	confirmed	biallelic	all missense/in frame
HARS	USHER SYNDROME	614504	possible	biallelic	all missense/in frame
CA2	OSTEOPETROSIS AUTOSOMAL RECESSIVE TYPE 3	259730	confirmed	biallelic	loss of function
GCSH	GLYCINE ENCEPHALOPATHY	605899	possible	biallelic	loss of function
CHUK	COCOON SYNDROME	613630	confirmed	biallelic	loss of function
HSF4	CATARACT MARNER TYPE	116800	confirmed	monoallelic	uncertain
RAD51	MIRROR MOVEMENTS 2	614508	probable	monoallelic	loss of function
ZMPSTE24	MANDIBULOACRAL DYSPLASIA WITH TYPE B LIPODYSTROPHY	608612	confirmed	biallelic	loss of function
FGFR2	LACRIMO-AURICULO-DENTO-DIGITAL SYNDROME	149730	confirmed	monoallelic	uncertain
FGFR1	PFEIFFER SYNDROME	101600	confirmed	monoallelic	activating
GALC	KRABBE DISEASE	245200	confirmed	biallelic	loss of function
RNASEH2B	AICARDI-GOUTIERES SYNDROME 2	610181	confirmed	biallelic	loss of function
ACOX1	ADRENOLEUKODYSTROPHY PSEUDONEONATAL	264470	confirmed	biallelic	loss of function
CACNA1A	EPILEPTIC ENCEPHALOPATHY	No disease mim	possible	monoallelic	all missense/in frame
CDH15	MENTAL RETARDATION AUTOSOMAL DOMINANT TYPE 3	612580	possible	monoallelic	loss of function
MIR17HG	FEINGOLD SYNDROME	614326	probable	monoallelic	loss of function
DHCR24	DESMOSTEROLOSIS	238860	confirmed	biallelic	loss of function
ZBTB16	SKELETAL DEFECTS GENITAL HYPOPLASIA AND MENTAL RETARDATION	612447	possible	biallelic	uncertain
GFAP	ALEXANDER DISEASE	203450	confirmed	monoallelic	dominant negative
HESX1	HESX1-RELATED COMBINED PITUITARY HORMONE DEFICIENCY	319358	probable	monoallelic	loss of function
MAP2K1	CARDIOFACIOCUTANEOUS SYNDROME	115150	confirmed	monoallelic	activating
L1CAM	PARTIAL AGENESIS OF THE CORPUS CALLOSUM	304100	confirmed	hemizygous	loss of function
TBCE	KENNY-CAFFEY SYNDROME TYPE 1	244460	confirmed	biallelic	loss of function
SLC25A22	EPILEPTIC ENCEPHALOPATHY, EARLY INFANTILE, 3	319213	probable	biallelic	all missense/in frame
NRXN1	AUTISM	209850	probable	monoallelic	loss of function
JAG1	ALAGILLE SYNDROME	279357	confirmed	monoallelic	loss of function
SOX3	SEX REVERSAL TYPE 3	300833	confirmed	x-linked dominant	cis-regulatory or promotor mutation
TIMM8A	JENSEN SYNDROME	311150	both DD and IF	hemizygous	loss of function
SCARF2	VAN DEN ENDE-GUPTA SYNDROME	600920	confirmed	biallelic	loss of function
DCAF17	WOODHOUSE-SAKATI SYNDROME	241080	possible	biallelic	loss of function
MTRR	HOMOCYSTINURIA-MEGALOBLASTIC ANEMIA, CBL E TYPE	236270	confirmed	biallelic	loss of function
TP63	ECTRODACTYLY-ECTODERMAL DYSPLASIA-CLEFT LIP/PALATE SYNDROME TYPE 3	604292	confirmed	monoallelic	loss of function
RALGDS	AUTOSOMAL RECESSIVE MENTAL RETARDATION	No disease mim	possible	biallelic	all missense/in frame
ALG13	EPILEPTIC ENCEPHALOPATHIES.	No disease mim	probable	hemizygous	all missense/in frame
ALG13	EPILEPTIC ENCEPHALOPATHIES.	No disease mim	probable	x-linked dominant	all missense/in frame
TTC8	BARDET-BIEDL SYNDROME TYPE 8	209900	confirmed	biallelic	loss of function
LAMA2	CONGENITAL MUSCULAR DYSTROPHY	607855	confirmed	biallelic	loss of function
PLP1	LEUKODYSTROPHY HYPOMYELINATING TYPE 1	312080	confirmed	hemizygous	loss of function
PTS	6-PYRUVOYLTETRAHYDROPTERIN SYNTHASE DEFICIENCY	261640	confirmed	biallelic	loss of function
COL10A1	SCHMID TYPE METAPHYSEAL CHONDRODYSPLASIA	156500	confirmed	monoallelic	dominant negative
FBN2	CONGENITAL CONTRACTURAL ARACHNODACTYLY	121050	confirmed	monoallelic	dominant negative
AAAS	ACHALASIA-ADDISONIANISM-ALACRIMA SYNDROME	231550	confirmed	biallelic	loss of function
KLF8	NONSYNDROMIC MENTAL RETARDATION	No disease mim	possible	monoallelic	loss of function
IMPAD1	CHONDRODYSPLASIA WITH JOINT DISLOCATIONS, GRAPP TYPE	614078	confirmed	biallelic	loss of function
USP9X	MENTAL RETARDATION, X-LINKED 99	300919	probable	hemizygous	loss of function
USP9X	MENTAL RETARDATION, X-LINKED 99	300919	probable	x-linked dominant	loss of function
HPD	TYROSINEMIA TYPE 3	276710	probable	biallelic	loss of function
DNAAF3	PRIMARY CILIARY DYSKINEASIA	606763	confirmed	biallelic	loss of function
SLC6A17	MENTAL RETARDATION, AUTOSOMAL RECESSIVE 48	616269	probable	biallelic	all missense/in frame
DNMT3B	IMMUNODEFICIENCY-CENTROMERIC INSTABILITY-FACIAL ANOMALIES SYNDROME 1	242860	confirmed	biallelic	loss of function
FMR1	FRAGILE X SYNDROME	300624	confirmed	hemizygous	loss of function
SMC3	CORNELIA DE LANGE SYNDROME TYPE 3	610759	confirmed	monoallelic	uncertain
GJC2	SPASTIC PARAPLEGIA, 44	613206	confirmed	monoallelic	all missense/in frame
SMOC1	OPHTHALMOACROMELIC SYNDROME	206920	confirmed	biallelic	loss of function
GDI1	MENTAL RETARDATION X-LINKED TYPE 48	300104	confirmed	hemizygous	loss of function
SLC2A2	FANCONI-BICKEL SYNDROME	269871	confirmed	biallelic	loss of function
DNA2	PRIMORDIAL DWARFISM SECKEL SYNDROME 8	615807	possible	biallelic	loss of function
CTNS	CYSTINOSIS NEPHROPATHIC TYPE	219800	confirmed	biallelic	loss of function
LRP2	DONNAI-BARROW SYNDROME	222448	confirmed	biallelic	loss of function
ZNF526	AUTOSOMAL RECESSIVE MENTAL RETARDATION	No disease mim	possible	biallelic	all missense/in frame
ESCO2	SC PHOCOMELIA SYNDROME	269000	confirmed	biallelic	loss of function
CCBE1	HENNEKAM LYMPHANGIECTASIA-LYMPHEDEMA SYNDROME	235510	confirmed	biallelic	loss of function
DYNC2H1	ASPHYXIATING THORACIC DYSTROPHY TYPE 3	613091	confirmed	biallelic	loss of function
RNU4ATAC	MICROCEPHALIC OSTEODYSPLASTIC PRIMORDIAL DWARFISM, TYPE I	210710	confirmed	biallelic	uncertain
RAPSN	CONGENITAL MYASTHENIC SYNDROME WITH ACETYLCHOLINE RECEPTOR DEFICIENCY	608931	confirmed	biallelic	loss of function
POGZ	INTELLECTUAL DISABILITY	No disease mim	confirmed	monoallelic	loss of function
WNT7A	LIMB/PELVIS-HYPOPLASIA/APLASIA SYNDROME	276820	confirmed	biallelic	uncertain
CD151	NEPHROPATHY WITH PRETIBIAL EPIDERMOLYSIS BULLOSA AND DEAFNESS	609057	probable	biallelic	loss of function
TUBA1A	INTELLECTUAL DISABILITY	No disease mim	confirmed	monoallelic	loss of function
ACADS	SHORT CHAIN ACYL-COA DEHYDROGENASE DEFICIENCY	201470	both DD and IF	biallelic	all missense/in frame
ADSL	ADENYLOSUCCINASE DEFICIENCY	103050	confirmed	biallelic	all missense/in frame
NR5A1	46XY SEX REVERSAL 3	612965	both DD and IF	monoallelic	all missense/in frame
LMNA	CHARCOT-MARIE-TOOTH DISEASE TYPE 2B1	605588	both DD and IF	biallelic	uncertain
COG1	COG1-CDG	300197	confirmed	biallelic	loss of function
GNAS	ACTH-INDEPENDENT MACRONODULAR ADRENAL HYPERPLASIA	219080	confirmed	mosaic	activating
ELOVL4	ICHTHYOSIS, SPASTIC QUADRIPLEGIA, AND MENTAL RETARDATION	614457	confirmed	biallelic	loss of function
NDST1	AUTOSOMAL RECESSIVE MENTAL RETARDATION	No disease mim	possible	biallelic	all missense/in frame
FMN2	NONSYNDROMIC AUTOSOMAL-RECESSIVE INTELLECTUAL DISABILITY	No disease mim	probable	biallelic	loss of function
TUBB	CORTICAL DYSPLASIA, COMPLEX, WITH OTHER BRAIN MALFORMATIONS 6	615771	confirmed	monoallelic	all missense/in frame
HOXD13	SYNDACTYLY TYPE 5	186300	confirmed	monoallelic	uncertain
RET	MULTIPLE ENDOCRINE NEOPLASIA IIB	162300	both DD and IF	monoallelic	activating
ZC4H2	ARTHROGRYPOSIS MULTIPLEX CONGENITA AND INTELLECTUAL DISABILITY	314580	confirmed	hemizygous	loss of function
ZC4H2	ARTHROGRYPOSIS MULTIPLEX CONGENITA AND INTELLECTUAL DISABILITY	314580	confirmed	x-linked dominant	loss of function
CLN6	CEROID LIPOFUSCINOSIS, NEURONAL, 6	601780	both DD and IF	biallelic	loss of function
SHANK3	PHELAN-MCDERMID SYNDROME	606232	probable	monoallelic	loss of function
PDHA1	PYRUVATE DEHYDROGENASE E1-ALPHA DEFICIENCY IN FEMALES	312170	confirmed	monoallelic	loss of function
CLDN19	HYPOMAGNESEMIA 5, RENAL, WITH OCULAR INVOLVEMENT	248190	confirmed	biallelic	uncertain
MYO7A	USHER SYNDROME TYPE 1B	276900	both DD and IF	biallelic	loss of function
ALS2	ALS2-RELATED DISORDERS	240656	confirmed	biallelic	loss of function
ERCC6	COCKAYNE SYNDROME TYPE B	133540	confirmed	biallelic	loss of function
SHH	TRIPHALANGEAL THUMB-POLYSYNDACTYLY SYNDROME	174500	confirmed	monoallelic	cis-regulatory or promotor mutation
ARX	LISSENCEPHALY X-LINKED TYPE 2	300215	confirmed	hemizygous	loss of function
TMEM67	JOUBERT SYNDROME TYPE 6	610688	confirmed	biallelic	loss of function
ADRA2B	AUTOSOMAL RECESSIVE MENTAL RETARDATION	No disease mim	possible	biallelic	all missense/in frame
BOLA3	MULTIPLE MITOCHONDRIAL DYSFUNCTIONS SYNDROME 2	614299	probable	biallelic	loss of function
TCF12	CORONAL CRANIOSYNOSTOSIS	No disease mim	confirmed	monoallelic	loss of function
TAT	TYROSINEMIA TYPE 2	276600	confirmed	biallelic	loss of function
TTC19	MITOCHONDRIAL COMPLEX III DEFICIENCY	124000	confirmed	biallelic	loss of function
SOX10	YEMENITE DEAF-BLIND HYPOPIGMENTATION SYNDROME	601706	confirmed	monoallelic	uncertain
PURA	INTELLECTUAL DISABILITY	No disease mim	confirmed	monoallelic	loss of function
GJC2	LEUKODYSTROPHY, HYPOMYELINATING, 2	608804	confirmed	biallelic	all missense/in frame
SLC12A5	FEBRILE SEIZURES	No disease mim	possible	monoallelic	all missense/in frame
MNX1	CURRARINO SYNDROME	176450	confirmed	monoallelic	loss of function
ADA	ADENOSINE DEAMINASE DEFICIENCY	102700	confirmed	biallelic	loss of function
GRIN2B	EPILEPTIC ENCEPHALOPATHY	No disease mim	confirmed	monoallelic	all missense/in frame
ATP7A	MENKES DISEASE	309400	confirmed	hemizygous	loss of function
AASS	HYPERLYSINEMIA	238700	probable	biallelic	loss of function
GATA6	PANCREATIC AGENESIS, DIAPHRAGMATIC HERNIA AND CONGENITAL HEART DEFECTS	600001	confirmed	monoallelic	loss of function
TFAP2A	BRANCHIOOCULOFACIAL SYNDROME	113620	confirmed	monoallelic	all missense/in frame
TBXAS1	GHOSAL HEMATODIAPHYSEAL SYNDROME	231095	confirmed	biallelic	all missense/in frame
LHX4	LHX4-RELATED COMBINED PITUITARY HORMONE DEFICIENCY	290135	confirmed	monoallelic	loss of function
FANCL	FANCL-RELATED FANCONI ANEMIA	234480	probable	biallelic	loss of function
EDA	ECTODERMAL DYSPLASIA TYPE 1	305100	confirmed	hemizygous	loss of function
MED23	MENTAL RETARDATION AUTOSOMAL RECESSIVE TYPE 18	614249	possible	biallelic	all missense/in frame
GBA	GAUCHER DISEASE TYPE 2	230900	both DD and IF	biallelic	loss of function
COL11A1	FIBROCHONDROGENESIS	228520	confirmed	biallelic	loss of function
ATP1A3	RAPID-ONSET DYSTONIA-PARKINSONISM	128235	both DD and IF	monoallelic	all missense/in frame
SLC22A5	SYSTEMIC PRIMARY CARNITINE DEFICIENCY	212140	confirmed	biallelic	loss of function
AIFM1	COWCHOCK SYNDROME	No disease mim	probable	hemizygous	all missense/in frame
SCN4A	PARAMYOTONIA CONGENITA OF VON EULENBURG	168300	confirmed	monoallelic	all missense/in frame
KCNJ11	FAMILIAL HYPERINSULINISM	3272	confirmed	biallelic	loss of function
PSPH	PHOSPHOSERINE PHOSPHATASE DEFICIENCY	614023	confirmed	biallelic	all missense/in frame
GLB1	GM1-GANGLIOSIDOSIS TYPE 1	230500	confirmed	biallelic	loss of function
UBE2A	UBE2A-RELATED X-LINKED SYNDROMIC MENTAL RETARDATION	319562	confirmed	hemizygous	loss of function
FZD6	NAIL DISORDER NON-SYNDROMIC CONGENITAL TYPE 10	614157	confirmed	biallelic	loss of function
CEP135	PRIMARY MICROCEPHALY AND DISTURBED CENTROSOMAL FUNCTION	614673	probable	biallelic	loss of function
FGF3	DEAFNESS WITH LABYRINTHINE APLASIA, MICROTIA AND MICRODONTIA	610706	confirmed	biallelic	loss of function
ISPD	WALKER WARBURG SYNDROME	614643	confirmed	biallelic	loss of function
FAM58A	STAR SYNDROME	300707	confirmed	monoallelic	loss of function
WRAP53	DYSKERATOSIS CONGENITA, AUTOSOMAL RECESSIVE 3	613988	confirmed	biallelic	all missense/in frame
MAP3K1	46XY SEX REVERSAL 6	613762	confirmed	monoallelic	loss of function
KRAS	CARDIOFACIOCUTANEOUS SYNDROME	115150	confirmed	monoallelic	activating
CACNB4	JUVENILE MYOCLONIC EPILEPSY	611136	child IF
TBX5	HOLT-ORAM SYNDROME	142900	confirmed	monoallelic	loss of function
MITF	TIETZ SYNDROME	103500	confirmed	monoallelic	uncertain
MKS1	MECKEL SYNDROME TYPE 1	249000	confirmed	biallelic	loss of function
CRYBA4	CATARACT ZONULAR TYPE 2	610425	confirmed	monoallelic	dominant negative
FLNB	ATELOSTEOGENESIS TYPE 3	108721	confirmed	monoallelic	activating
COL9A2	STICKLER SYNDROME, TYPE V	614284	confirmed	biallelic	loss of function
PEX3	PEROXISOME BIOGENESIS DISORDER COMPLEMENTATION GROUP 12	603164	confirmed	biallelic	loss of function
PAX6	COLOBOMA OF OPTIC NERVE	120430	confirmed	monoallelic	loss of function
CRYAA	CATARACT, NUCLEAR	123580	confirmed	monoallelic	all missense/in frame
LRBA	CHILDHOOD-ONSET HYPOGAMMAGLOBULINEMIA	614700	probable	biallelic	loss of function
KIF5C	CORTICAL DYSPLASIA, COMPLEX, WITH OTHER BRAIN MALFORMATIONS 2	615282	probable	monoallelic	all missense/in frame
EXOSC3	PONTOCEREBELLAR HYPOPLASIA TYPE 1	607596	confirmed	biallelic	all missense/in frame
FANCD2	FANCONI ANEMIA, COMPLEMENTATION GROUP D2	227646	confirmed	biallelic	loss of function
AUH	3-METHYLGLUTACONIC ACIDURIA TYPE 1	250950	confirmed	biallelic	loss of function
PEX2	ZELLWEGER SYNDROME	214100	confirmed	biallelic	loss of function
EXT1	HEREDITARY MULTIPLE EXOSTOSES TYPE 1	133700	confirmed	monoallelic	loss of function
DBT	MAPLE SYRUP URINE DISEASEQ	248600	confirmed	biallelic	loss of function
BCKDHA	MAPLE SYRUP URINE DISEASE	248600	confirmed	biallelic	loss of function
SLC35A1	CONGENITAL DISORDERS OF GLYCOSYLATION	612379	probable	biallelic	loss of function
QDPR	BH4-DEFICIENT HYPERPHENYLALANINEMIA C	261630	confirmed	biallelic	loss of function
KMT2D	KABUKI SYNDROME	147920	confirmed	monoallelic	loss of function
HINT1	NEUROMYOTONIA AND AXONAL NEUROPATHY, AUTOSOMAL RECESSIVE	137200	confirmed	biallelic	loss of function
UBR1	JOHANSON-BLIZZARD SYNDROME	243800	confirmed	biallelic	loss of function
GLI3	PREAXIAL POLYDACTYLY TYPE IV	269157	confirmed	monoallelic	loss of function
AIRE	AUTOIMMUNE POLYENDOCRINOPATHY SYNDROME TYPE 1	240300	both DD and IF	biallelic	loss of function
CRYGD	CATARACT CONGENITAL NON-NUCLEAR POLYMORPHIC AUTOSOMAL DOMINANT	123690	possible	monoallelic	loss of function
ALG6	ALG6-CDG	237124	confirmed	biallelic	loss of function
HDAC8	WILSON-TURNER SYNDROME	309585	confirmed	hemizygous	uncertain
YY1	INTELLECTUAL DISABILITY	No disease mim	confirmed	monoallelic	uncertain
SLC17A5	SALLA DISEASE	604369	confirmed	biallelic	loss of function
ERCC4	PRIMORDIAL DWARFISM	615272	probable	biallelic	loss of function
ARID1A	COFFIN-SIRIS SYNDROME	135900	confirmed	monoallelic	loss of function
MED12	OPITZ-KAVEGGIA SYNDROME	305450	confirmed	hemizygous	uncertain
ACBD6	AUTOSOMAL RECESSIVE MENTAL RETARDATION	No disease mim	possible	biallelic	loss of function
SRY	46XY SEX REVERSAL 1	400044	confirmed	hemizygous	loss of function
CRYBA1	CATARACT CONGENITAL ZONULAR WITH SUTURAL OPACITIES	600881	confirmed	monoallelic	loss of function
TP63	SPLIT-HAND/FOOT MALFORMATION TYPE 4	605289	confirmed	monoallelic	uncertain
GDF1	TRANSPOSITION OF THE GREAT ARTERIES DEXTRO-LOOPED TYPE 3	613854	possible	monoallelic	loss of function
SCN1B	EPILEPSY, GENERALIZED, WITH FEBRILE SEIZURES PLUS, TYPE 1	604233	confirmed	monoallelic	loss of function
HIST3H3	AUTOSOMAL RECESSIVE MENTAL RETARDATION	No disease mim	possible	biallelic	all missense/in frame
RAI1	SMITH-MAGENIS SYNDROME	182290	confirmed	monoallelic	loss of function
CD96	C SYNDROME	211750	probable	monoallelic	loss of function
CSNK1G1	EARLY INFANTILE EPILEPTIC ENCEPHALOPATHY AND MICROCEPHALY	No disease mim	possible	monoallelic	all missense/in frame
TUBB3	CONGENITAL FIBROSIS OF THE EXTRAOCULAR MUSCLES	600638	probable	monoallelic	all missense/in frame
SETD5	MENTAL RETARDATION, AUTOSOMAL DOMINANT 23	615761	confirmed	monoallelic	loss of function
DDHD2	COMPLEX HEREDITARY SPASTIC PARAPLEGIA	615033	confirmed	biallelic	loss of function
CCDC151	PRIMARY CILLARY DYSKINEASIA	616037	probable	biallelic	loss of function
KCNJ6	KEPPEN-LUBINSKY SYNDROME	614098	probable	monoallelic	all missense/in frame
TUBGCP4	AUTOSOMAL-RECESSIVE MICROCEPHALY WITH CHORIORETINOPATHY.	No disease mim	probable	biallelic	loss of function
TP63	ANKYLOBLEPHARON-ECTODERMAL DEFECTS-CLEFT LIP/PALATE	106260	confirmed	monoallelic	uncertain
MMP13	SPONDYLOEPIMETAPHYSEAL DYSPLASIA MISSOURI TYPE	602111	confirmed	monoallelic	all missense/in frame
RPS19	RPS19-RELATED DIAMOND-BLACKFAN ANEMIA	220176	confirmed	monoallelic	loss of function
GAA	GLYCOGEN STORAGE DISEASE TYPE II	232300	confirmed	biallelic	loss of function
KIRREL3	MENTAL RETARDATION AUTOSOMAL DOMINANT TYPE 4	612581	possible	monoallelic	all missense/in frame
CHRNA2	CHRNA2-RELATED NOCTURNAL FRONTAL LOBE EPILEPSY, AUTOSOMAL DOMINANT	291607	child IF	monoallelic	all missense/in frame
PTH1R	PRIMARY FAILURE OF TOOTH ERUPTION	125350	confirmed	monoallelic	loss of function
PIK3R2	MEGALENCEPHALY-POLYMICROGYRIA-POLYDACTYLY-HYDROCEPHALUS SYNDROME 1	603387	confirmed	monoallelic	activating
CACNB4	CACNB4-RELATED EPISODIC ATAXIA TYPE 2	279386	possible	monoallelic	loss of function
KCTD1	SCALP-EAR-NIPPLE SYNDROME	No disease mim	confirmed	monoallelic	activating
ATOH7	RETINAL NON-ATTACHMENT CONGENITAL NON-SYNDROMIC	221900	possible	biallelic	cis-regulatory or promotor mutation
GFER	MITOCHONDRIAL PROGRESSIVE MYOPATHY WITH CONGENITAL CATARACT HEARING LOSS AND DEVELOPMENTAL DELAY (MPMCHD	613076	possible	biallelic	loss of function
TBX20	ATRIAL SEPTAL DEFECT TYPE 4	611363	confirmed	monoallelic	loss of function
TMEM165	CONGENITAL DISORDER OF GLYCOSYLATION, TYPE IIK	614727	confirmed	biallelic	loss of function
CASK	FG SYNDROME TYPE 4	300422	confirmed	hemizygous	uncertain
FLNA	FRONTOMETAPHYSEAL DYSPLASIA	305620	confirmed	hemizygous	uncertain
FAM126A	LEUKODYSTROPHY HYPOMYELINATING TYPE 5	610532	confirmed	biallelic	loss of function
HNF1B	RENAL CYSTS AND DIABETES SYNDROME	137920	confirmed	monoallelic	loss of function
ELP2	AUTOSOMAL RECESSIVE MENTAL RETARDATION	No disease mim	possible	biallelic	all missense/in frame
MOCS2	MOLYBDENUM COFACTOR DEFICIENCY	603707	confirmed	biallelic	loss of function
SYNGAP1	EPILEPTIC ENCEPHALOPATHY	No disease mim	confirmed	monoallelic	loss of function
HR	ALOPECIA UNIVERSALIS	146550	confirmed	biallelic	all missense/in frame
PTEN	VACTERL ASSOCIATION WITH HYDROCEPHALUS	276950	confirmed	monoallelic	uncertain
ANKRD26	THROMBOCYTOPENIA 2	188000	probable	monoallelic	5_prime or 3_prime UTR mutation
ALDOB	HEREDITARY FRUCTOSE INTOLERANCE	229600	both DD and IF	biallelic	loss of function
ATRX	ALPHA-THALASSEMIA MENTAL RETARDATION SYNDROME X-LINKED NON-DELETION TYPE	301040	confirmed	hemizygous	loss of function
IKBKG	ECTODERMAL DYSPLASIA ANHIDROTIC WITH IMMUNODEFICIENCY-OSTEOPETROSIS-LYMPHEDEMA	300301	confirmed	hemizygous	loss of function
IRF6	POPLITEAL PTERYGIUM SYNDROME	119500	confirmed	monoallelic	activating
SLC12A6	AGENESIS OF THE CORPUS CALLOSUM WITH PERIPHERAL NEUROPATHY	218000	confirmed	biallelic	loss of function
TP63	NON-SYNDROMIC OROFACIAL CLEFT TYPE 8	129400	confirmed	monoallelic	uncertain
SLC35A2	CONGENITAL DISORDER OF GLYCOSYLATION	No disease mim	confirmed	monoallelic	loss of function
ABCD1	ADRENOLEUKODYSTROPHY, X-LINKED	300100	both DD and IF	hemizygous	loss of function
SMS	SNYDER-ROBINSON SYNDROME	309583	probable	hemizygous	loss of function
FTCD	GLUTAMATE FORMIMINOTRANSFERASE DEFICIENCY	229100	confirmed	biallelic	loss of function
KCNQ2	BENIGN NEONATAL EPILEPSY TYPE 1	121200	confirmed	monoallelic	loss of function
ASPA	CANAVAN DISEASE	271900	confirmed	biallelic	loss of function
ZNF750	SEBORRHEA-LIKE DERMATITIS WITH PSORIASIFORM ELEMENTS	610227	probable	monoallelic	loss of function
EP300	RUBINSTEIN-TAYBI SYNDROME TYPE 2	613684	confirmed	monoallelic	loss of function
UPF3B	MENTAL RETARDATION SYNDROMIC X-LINKED TYPE 14	300676	confirmed	hemizygous	loss of function
SAMHD1	AICARDI-GOUTIERES SYNDROME	239588	confirmed	biallelic	loss of function
ASL	ARGININOSUCCINATE LYASE DEFICIENCY	207900	confirmed	biallelic	loss of function
HOXD13	BRACHYDACTYLY TYPE E	113300	confirmed	monoallelic	uncertain
STX1B	GENERALIZED EPILEPSY WITH FEBRILE SEIZURES PLUS, TYPE 9	616172	probable	monoallelic	loss of function
PEX3	ZELLWEGER SYNDROME	214100	confirmed	biallelic	loss of function
COL2A1	STICKLER SYNDROME TYPE 1 NON-SYNDROMIC OCULAR	609508	confirmed	monoallelic	loss of function
SLC26A2	ACHONDROGENESIS TYPE 1B	600972	confirmed	biallelic	loss of function
GABRA1	JUVENILE MYOCLONIC EPILEPSY	611136	probable	monoallelic	loss of function
MYH8	CARNEY COMPLEX VARIANT	608837	both DD and IF	monoallelic	all missense/in frame
LMNA	HUTCHINSON-GILFORD PROGERIA SYNDROME	176670	both DD and IF	monoallelic	activating
SIX5	BRANCHIOOTORENAL SYNDROME TYPE 2	610896	confirmed	monoallelic	all missense/in frame
COQ9	COENZYME Q10 DEFICIENCY	607426	confirmed	biallelic	loss of function
PITX2	AXENFELD-RIEGER SYNDROME TYPE 1	180500	confirmed	monoallelic	loss of function
PPT1	NEURONAL CEROID LIPOFUSCINOSIS TYPE 1	256730	confirmed	biallelic	loss of function
SLC9A6	MENTAL RETARDATION SYNDROMIC X-LINKED CHRISTIANSON TYPE	300243	confirmed	hemizygous	loss of function
BRCA2	FANCONI ANEMIA COMPLEMENTATION GROUP D TYPE 1	605724	both DD and IF	biallelic	loss of function
CENPJ	MICROCEPHALY PRIMARY TYPE 6	608393	confirmed	biallelic	loss of function
NAA10	OGDEN SYNDROME	300855	confirmed	hemizygous	all missense/in frame
MICU1	MYOPATHY WITH EXTRAPYRAMIDAL SIGNS	615673	confirmed	biallelic	loss of function
NDUFS1	LEIGH SYNDROME	256000	confirmed	biallelic	loss of function
AARS	EARLY-ONSET EPILEPTIC ENCEPHALOPATHY WITH PERSISTENT MYELINATION DEFECT.	No disease mim	probable	biallelic	loss of function
EPG5	IMMUNODEFICIENCY WITH CLEFT LIP/PALATE, CATARACT, HYPOPIGMENTATION, AND ABSENT CORPUS CALLOSUM	242840	confirmed	biallelic	loss of function
ADK	AUTOSOMAL RECESSIVE MENTAL RETARDATION	No disease mim	possible	biallelic	all missense/in frame
LRP4	CENANI-LENZ SYNDACTYLY SYNDROME	212780	confirmed	biallelic	loss of function
SIX1	BRANCHIOOTIC SYNDROME TYPE 3	608389	confirmed	monoallelic	all missense/in frame
SETBP1	SCHINZEL-GIEDION MIDFACE RETRACTION SYNDROME	269150	confirmed	monoallelic	activating
KRAS	NOONAN SYNDROME TYPE 3	609942	confirmed	monoallelic	activating
PNPLA2	NEUTRAL LIPID STORAGE DISEASE WITH MYOPATHY	610717	probable	biallelic	loss of function
WDR34	SHORT-RIB POLYDACTYLY SYNDROME TYPE III	No disease mim	confirmed	biallelic	all missense/in frame
AP4B1	CEREBRAL PALSY SPASTIC QUADRIPLEGIC TYPE 5	614066	probable	biallelic	loss of function
CLP1	PONTOCEREBELLAR HYPOPLASIA, TYPE 10	615803	probable	biallelic	all missense/in frame
HOXB1	FACIAL PARESIS, HEREDITARY CONGENITAL, 3	614744	probable	biallelic	all missense/in frame
MAGI2	EARLY ONSET EPILEPTIC ENCEPHALOPATHY	No disease mim	possible	monoallelic	loss of function
ETFA	GLUTARIC ACIDURIA TYPE 2A	231680	confirmed	biallelic	loss of function
CHMP1A	PONTOCEREBELLAR HYPOPLASIA AND MICROCEPHALY	614961	probable	biallelic	loss of function
COQ5	AUTOSOMAL RECESSIVE MENTAL RETARDATION	No disease mim	possible	biallelic	all missense/in frame
NECTIN1	CLEFT LIP/PALATE-ECTODERMAL DYSPLASIA SYNDROME	225060	possible	biallelic	loss of function
NOTCH1	LEFT VENTRICULAR OUTFLOW TRACT OBSTRUCTION	109730	probable	monoallelic	loss of function
CBS	CYSTATHIONINE BETA-SYNTHASE DEFICIENCY	236200	confirmed	biallelic	loss of function
PNPLA1	CONGENITAL ICHTHYOSIS	No disease mim	probable	biallelic	all missense/in frame
PEX12	PEROXISOME BIOGENESIS DISORDER COMPLEMENTATION GROUP 3	601758	confirmed	biallelic	loss of function
GDF5	MULTIPLE SYNOSTOSES SYNDROME TYPE 2	610017	confirmed	monoallelic	uncertain
PIGA	MULTIPLE CONGENITAL ANOMALIES-HYPOTONIA-SEIZURES SYNDROME 2	300868	confirmed	hemizygous	loss of function
NIPBL	CORNELIA DE LANGE SYNDROME TYPE 1	122470	confirmed	monoallelic	loss of function
KCNQ1	JERVELL AND LANGE-NIELSEN SYNDROME TYPE 1	220400	confirmed	biallelic	loss of function
EVC	ELLIS-VAN CREVELD SYNDROME	225500	confirmed	biallelic	loss of function
BRAF	CARDIOFACIOCUTANEOUS SYNDROME	115150	confirmed	monoallelic	activating
C2orf71	RETINITIS PIGMENTOSA 54	613428	confirmed	biallelic	loss of function
KCNK9	BIRK-BAREL SYNDROME	612292	possible	imprinted	dominant negative
WNT1	OSTEOGENESIS IMPERFECTA	No disease mim	confirmed	biallelic	loss of function
SIK1	NEONATAL EPILEPSY SPECTRUM	No disease mim	confirmed	monoallelic	activating
CA8	CEREBELLAR ATAXIA MENTAL RETARDATION AND DYSEQUILIBRIUM SYNDROME TYPE 3	613227	confirmed	biallelic	loss of function
ELAC2	INFANTILE HYPERTROPHIC CARDIOMYOPATHY, LACTIC ACIDOSIS, AND ISOLATED COMPLEX I DEFICIENCY	252010	confirmed	biallelic	loss of function
FKRP	MUSCULAR DYSTROPHY-DYSTROGLYCANOPATHY CONGENITAL WITH OR WITHOUT MENTAL RETARDATION TYPE B5	606612	confirmed	biallelic	loss of function
PTPN11	LEOPARD SYNDROME TYPE 1	151100	confirmed	monoallelic	all missense/in frame
TWIST1	SAETHRE-CHOTZEN SYNDROME	101400	confirmed	monoallelic	loss of function
SOX10	WAARDENBURG SYNDROME TYPE 2E	611584	confirmed	monoallelic	loss of function
EOGT	ADAMS OLIVER SYNDROME	No disease mim	confirmed	biallelic	loss of function
SYNE1	SPINOCEREBELLAR ATAXIA, AUTOSOMAL RECESSIVE 8	610743	both DD and IF	biallelic	loss of function
FOXE3	ANTERIOR SEGMENT MESENCHYMAL DYSGENESIS	107250	confirmed	monoallelic	loss of function
GUCY2C	MECONIUM ILEUS	No disease mim	confirmed	biallelic	loss of function
OBSL1	3-M SYNDROME 2	612921	confirmed	biallelic	loss of function
SMARCA2	NICOLAIDES-BARAITSER SYNDROME	601358	confirmed	monoallelic	all missense/in frame
FLNA	FG SYNDROME TYPE 2	300321	confirmed	hemizygous	uncertain
RARB	MICROPHTHALMIA AND DIAPHRAGMATIC HERNIA	No disease mim	confirmed	biallelic	loss of function
RARB	MICROPHTHALMIA AND DIAPHRAGMATIC HERNIA	No disease mim	confirmed	monoallelic	dominant negative
MMAB	METHYLMALONIC ACIDURIA TYPE CBLB	251110	confirmed	biallelic	loss of function
RAB39B	MENTAL RETARDATION X-LINKED TYPE 72 (MRX72) +/- PARKINSONS	300271	confirmed	hemizygous	loss of function
AXIN1	CAUDAL DUPLICATION ANOMALY	607864	possible	imprinted	cis-regulatory or promotor mutation
MTHFR	METHYLENETETRAHYDROFOLATE REDUCTASE DEFICIENCY	236250	confirmed	biallelic	loss of function
LARS2	PERRAULT SYNDROME	No disease mim	probable	biallelic	all missense/in frame
HMGCL	3-HYDROXY-3-METHYLGLUTARYL-COENZYME A LYASE DEFICIENCY	246450	confirmed	biallelic	loss of function
PIK3R1	AGAMMAGLOBULINEMIA 7, AUTOSOMAL RECESSIVE	615214	confirmed	biallelic	loss of function
ERCC6	CEREBRO-OCULO-FACIO-SKELETAL SYNDROME TYPE 1	214150	confirmed	biallelic	loss of function
ALDOA	GLYCOGEN STORAGE DISEASE XII	611881	confirmed	biallelic	all missense/in frame
NAGLU	MUCOPOLYSACCHARIDOSIS TYPE 3B	252920	confirmed	biallelic	loss of function
WDR73	GALLOWAY-MOWAT SYNDROME: MICROCEPHALY AND STEROID-RESISTANT NEPHROTIC SYNDROME	No disease mim	probable	biallelic	loss of function
PDHX	LACTICACIDEMIA DUE TO PDX1 DEFICIENCY	245349	confirmed	biallelic	loss of function
PITX3	ANTERIOR SEGMENT MESENCHYMAL DYSGENESIS	107250	confirmed	monoallelic	loss of function
FGFR3	CROUZON SYNDROME WITH ACANTHOSIS NIGRICANS	612247	confirmed	monoallelic	activating
NOTCH2	HAJDU-CHENEY SYNDROME	102500	confirmed	monoallelic	activating
TNFRSF13B	IMMUNODEFICIENCY, COMMON VARIABLE, 2	240500	probable	biallelic	loss of function
PAX6	PETERS ANOMALY	604229	confirmed	monoallelic	uncertain
PEX10	ADRENOLEUKODYSTROPHY NEONATAL	202370	confirmed	biallelic	loss of function
GDF5	BRACHYDACTYLY TYPE A1	112500	confirmed	monoallelic	uncertain
TWIST1	CRANIOSYNOSTOSIS, TYPE 1	123100	confirmed	monoallelic	loss of function
ARSB	MUCOPOLYSACCHARIDOSIS TYPE 6	253200	confirmed	biallelic	loss of function
PCGF2	INTELLECTUAL DUSBILITY	No disease mim	probable	monoallelic	activating
RMND1	ENCEPHALOPATHY ASSOCIATED WITH MULTIPLE OXIDATIVE PHOSPHORYLATION COMPLEX DEFICIENCIES AND A MITOCHONDRIAL TRANSLATION DEFECT	614922	probable	biallelic	all missense/in frame
ANO5	LIMB-GIRDLE MUSCULAR DYSTROPHY TYPE 2L	611307	possible	biallelic	loss of function
PIK3CA	HEMIMEGALENCEPHALY PIK3CA	No disease mim	confirmed	mosaic	activating
NHS	NANCE-HORAN SYNDROME	302350	confirmed	hemizygous	loss of function
GABRG2	GENERALIZED EPILEPSY WITH FEBRILE SEIZURES PLUS, TYPE 3	611277	probable	monoallelic	loss of function
ROR2	ROBINOW SYNDROME, AUTOSOMAL DOMINANT	180700	confirmed	monoallelic	loss of function
COX7B	MICROPHTHALMIA WITH LINEAR SKIN LESIONS	300887	confirmed	x-linked dominant	loss of function
FGFR1	IDIOPATHIC HYPOGONADOTROPIC HYPOGONADISM	146110	confirmed	monoallelic	loss of function
PEPD	PROLIDASE DEFICIENCY	170100	confirmed	biallelic	loss of function
WDR35	SHORT RIB-POLYDACTYLY SYNDROME, TYPE V	614091	confirmed	biallelic	loss of function
SLC26A2	ATELOSTEOGENESIS TYPE 2	256050	confirmed	biallelic	loss of function
MYH6	CARDIOMYOPATHY FAMILIAL HYPERTROPHIC TYPE 14	613251	both DD and IF	monoallelic	uncertain
NGLY1	CONGENITAL DISORDER OF DEGLYCOSYLATION	615273	confirmed	biallelic	loss of function
SC5D	LATHOSTEROLOSIS	607330	confirmed	biallelic	uncertain
COL11A2	DEAFNESS AUTOSOMAL DOMINANT TYPE 13	601868	confirmed	monoallelic	all missense/in frame
ECEL1	DISTAL ARTHROGRYPOSIS TYPE 5D	615065	confirmed	biallelic	loss of function
ALMS1	ALSTROM SYNDROME	203800	confirmed	biallelic	loss of function
GATAD2B	NONSPECIFIC SEVERE ID	No disease mim	confirmed	monoallelic	loss of function
ARMC4	CILIARY DYSKINESIA, PRIMARY, 23	615451	confirmed	biallelic	loss of function
RYR1	MINICORE MYOPATHY WITH EXTERNAL OPHTHALMOPLEGIA	255320	confirmed	biallelic	loss of function
PEX10	ZELLWEGER SYNDROME	214100	confirmed	biallelic	loss of function
RECQL4	ROTHMUND-THOMSON SYNDROME	268400	confirmed	biallelic	loss of function
CIB2	NONSYNDROMIC DEAFNESS DFNB48	609439	confirmed	biallelic	all missense/in frame
FGF10	LADD SYNDROME	149730	confirmed	monoallelic	loss of function
KCNT1	MALIGNANT MIGRATING PARTIAL SEIZURES OF INFANCY	No disease mim	confirmed	monoallelic	activating
ABHD5	CHANARIN-DORFMAN SYNDROME	275630	confirmed	biallelic	loss of function
GABRB3	EPILEPTIC ENCEPHALOPATHIES	No disease mim	confirmed	monoallelic	all missense/in frame
MATN3	MULTIPLE EPIPHYSEAL DYSPLASIA TYPE 5	607078	confirmed	monoallelic	all missense/in frame
MECP2	MENTAL RETARDATION SYNDROMIC X-LINKED LUBS TYPE	300260	confirmed	hemizygous	loss of function
FAR1	SEVERE INTELLECTUAL DISABILITY, EPILEPSY, AND CATARACTS	No disease mim	confirmed	biallelic	loss of function
NDUFS7	MITOCHONDRIAL RESPIRATORY CHAIN COMPLEX I DEFICIENCY	252010	confirmed	biallelic	loss of function
CTNS	CYSTINOSIS LATE-ONSET JUVENILE OR ADOLESCENT NEPHROPATHIC TYPE	219900	confirmed	biallelic	loss of function
GMPPB	MUSCULAR DYSTROPHY-DYSTROGLYCANOPATHY (CONGENITAL WITH BRAIN AND EYE ANOMALIES), TYPE A, 14	615350	confirmed	biallelic	all missense/in frame
CYC1	MITOCHONDRIAL COMPLEX III DEFICIENCY, NUCLEAR TYPE 6	615453	confirmed	biallelic	all missense/in frame
P4HB	COLE-CARPENTER SYNDROME	112240	probable	monoallelic	all missense/in frame
ANKH	CRANIOMETAPHYSEAL DYSPLASIA JACKSON TYPE	123000	confirmed	monoallelic	loss of function
PEX6	PEROXISOME BIOGENESIS DISORDER COMPLEMENTATION GROUP 4	601498	confirmed	biallelic	loss of function
WDR45B	AUTOSOMAL RECESSIVE MENTAL RETARDATION	No disease mim	possible	biallelic	all missense/in frame
TRIM32	LIMB-GIRDLE MUSCULAR DYSTROPHY TYPE 2H	254110	confirmed	biallelic	loss of function
ACO2	INFANTILE CEREBELLAR-RETINAL DEGENERATION	614559	probable	biallelic	loss of function
GNPTG	MUCOLIPIDOSIS TYPE III COMPLEMENTATION GROUP C	252605	confirmed	biallelic	loss of function
MECP2	MENTAL RETARDATION SYNDROMIC X-LINKED TYPE 13	300055	confirmed	hemizygous	loss of function
TTC7A	INTESTINAL ATRESIA, MULTIPLE	243150	confirmed	biallelic	loss of function
RGS7	AUTOSOMAL RECESSIVE MENTAL RETARDATION	No disease mim	possible	biallelic	loss of function
PGK1	PHOSPHOGLYCERATE KINASE 1 DEFICIENCY	300653	confirmed	hemizygous	loss of function
NAGA	SCHINDLER DISEASE	609241	confirmed	biallelic	loss of function
CLCNKA	BARTTER SYNDROME TYPE 4B	613090	possible	biallelic	loss of function
FANCA	FANCONI ANEMIA, COMPLEMENTATION GROUP A	227650	confirmed	biallelic	loss of function
LEFTY2	HETEROTAXY SYNDROME	207574	possible	monoallelic	loss of function
FAM20A	AMELOGENESIS IMPERFECTA AND GINGIVAL FIBROMATOSIS SYNDROME	614253	confirmed	biallelic	loss of function
ACY1	AMINOACYLASE-1 DEFICIENCY	609924	confirmed	biallelic	loss of function
EXT1	TRICHO-RHINO-PHALANGEAL SYNDROME TYPE 2	150230	confirmed	monoallelic	loss of function
NOG	STAPES ANKYLOSIS WITH BROAD THUMB AND TOES	184460	confirmed	monoallelic	uncertain
PROP1	PROP1-RELATED COMBINED PITUITARY HORMONE DEFICIENCY	262600	confirmed	biallelic	loss of function
GTPBP3	MITOCHONDRIAL TRANSLATION DEFECT ASSOCIATED WITH HYPERTROPHIC CARDIOMYOPATHY, LACTIC ACIDOSIS, AND ENCEPHALOPATHY	No disease mim	confirmed	biallelic	loss of function
PTCHD1	AUTISM/ID	300830	confirmed	hemizygous	loss of function
ACSL4	ALPORT SYNDROME WITH MENTAL RETARDATION MIDFACE HYPOPLASIA AND ELLIPTOCYTOSIS	300194	probable	hemizygous	loss of function
MED12	LUJAN-FRYNS SYNDROME	309520	confirmed	hemizygous	uncertain
ITGA3	INTERSTITIAL LUNG DISEASE, NEPHROTIC SYNDROME, AND EPIDERMOLYSIS BULLOSA, CONGENITAL	614748	confirmed	biallelic	loss of function
DPAGT1	DPAGT1-CDG	300129	confirmed	biallelic	all missense/in frame
AGTR2	X-LINKED MENTAL RETARDATION 88	290909	possible	hemizygous	loss of function
CC2D2A	COACH SYNDROME	216360	confirmed	biallelic	loss of function
DDR2	SPONDYLOEPIMETAPHYSEAL DYSPLASIA SHORT LIMB-HAND TYPE	271665	confirmed	biallelic	uncertain
LARGE1	MUSCULAR DYSTROPHY-DYSTROGLYCANOPATHY CONGENITAL WITH BRAIN AND EYE ANOMALIES TYPE A6	613154	confirmed	biallelic	loss of function
MYO5B	MICROVILLUS INCLUSION DISEASE	251850	confirmed	biallelic	loss of function
ZBTB40	AUTOSOMAL RECESSIVE MENTAL RETARDATION	No disease mim	possible	biallelic	loss of function
SLC16A2	MCT8 (SLC16A2)-SPECIFIC THYROID HORMONE CELL TRANSPORTER DEFICIENCY	300523	confirmed	hemizygous	loss of function
BHLHA9	MESOAXIAL SYNOSTOTIC SYNDACTYLY WITH PHALANGEAL REDUCTION, MALIK-PERCIN TYPE	69432	confirmed	biallelic	dominant negative
HSD17B4	D-BIFUNCTIONAL PROTEIN DEFICIENCY	261515	confirmed	biallelic	loss of function
HPRT1	GOUT HPRT-RELATED	300323	confirmed	hemizygous	loss of function
ZMYND10	PRIMARY CILIARY DYSKINESIA-22	615444	probable	biallelic	loss of function
GLI3	POSTAXIAL POLYDACTYLY TYPE A	149847	confirmed	monoallelic	loss of function
KCNH5	INFANTILE EPILEPTIC ENCEPHALOPATHY	No disease mim	possible	monoallelic	all missense/in frame
ASXL3	BAINBRIDGE-ROPERS SYNDROME	615485	probable	monoallelic	loss of function
KCTD7	NEURONAL CEROID LIPOFUSCINOSIS	No disease mim	confirmed	biallelic	all missense/in frame
DAG1	MUSCULAR DYSTROPHY-DYSTROGLYCANOPATHY LIMB-GIRDLE TYPE C7	613818	confirmed	biallelic	all missense/in frame
COL11A2	DEAFNESS AUTOSOMAL RECESSIVE TYPE 53	609706	confirmed	biallelic	all missense/in frame
KCNT1	SEVERE AUTOSOMAL DOMINANT NOCTURNAL FRONTAL LOBE EPILEPSY	614959	confirmed	monoallelic	all missense/in frame
ALG13	EPILEPTIC ENCEPHALOPATHY	No disease mim	probable	hemizygous	all missense/in frame
ABCB7	ANEMIA, SIDEROBLASTIC, WITH ATAXIA	301310	confirmed	hemizygous	all missense/in frame
PTH1R	JANSEN METAPHYSEAL CHONDRODYSPLASIA	156400	confirmed	monoallelic	activating
CTC1	CEREBRORETINAL MICROANGIOPATHY WITH CALCIFICATIONS AND CYSTS	612199	confirmed	biallelic	loss of function
KCNE1	LONG QT SYNDROME-5	613695	child IF	monoallelic	all missense/in frame
GDF3	KLIPPEL-FEIL SYNDROME TYPE 3	613702	possible	monoallelic	all missense/in frame
FGFR2	FAMILIAL SCAPHOCEPHALY SYNDROME	609579	confirmed	monoallelic	uncertain
CLMP	CONGENITAL SHORT BOWEL SYNDROME	615237	probable	biallelic	loss of function
FAH	TYROSINEMIA TYPE 1	276700	confirmed	biallelic	loss of function
CEP290	JOUBERT SYNDROME TYPE 5	610188	confirmed	biallelic	loss of function
SMC1A	CORNELIA DE LANGE SYNDROME TYPE 2	300590	confirmed	x-linked dominant	uncertain
CENPJ	SECKEL SYNDROME TYPE 4	613676	confirmed	biallelic	loss of function
COMP	ARE THE CAUSE OF PSEUDOACHONDROPLASIA	177170	confirmed	monoallelic	dominant negative
PRPS1	DEAFNESS X-LINKED TYPE 1	304500	confirmed	hemizygous	uncertain
CHST14	EHLERS-DANLOS SYNDROME MUSCULOCONTRACTURAL TYPE	601776	confirmed	biallelic	loss of function
CRYBB3	CATARACT, CONGENITAL NUCLEAR, AUTOSOMAL RECESSIVE 2	609741	confirmed	biallelic	uncertain
IHH	BRACHYDACTYLY, TYPE A1	112500	confirmed	monoallelic	all missense/in frame
CDON	HOLOPROSENCEPHALY 11	614226	confirmed	monoallelic	all missense/in frame
DYNC2H1	SHORT RIB-POLYDACTYLY SYNDROME TYPE 3	263510	confirmed	biallelic	loss of function
FGFR3	ACHONDROPLASIA	100800	confirmed	monoallelic	activating
LAMA1	AUTOSOMAL RECESSIVE MENTAL RETARDATION	No disease mim	confirmed	biallelic	loss of function
GBA	GAUCHER DISEASE PERINATAL LETHAL	608013	both DD and IF	biallelic	loss of function
FUCA1	FUCOSIDOSIS	230000	confirmed	biallelic	loss of function
CACNA1C	TIMOTHY SYNDROME	601005	confirmed	monoallelic	activating
ELN	SUPRAVALVAR AORTIC STENOSIS	185500	confirmed	monoallelic	loss of function
TRIP11	ACHONDROGENESIS TYPE 1A	200600	confirmed	biallelic	loss of function
HOXD13	BRACHYDACTYLY-SYNDACTYLY SYNDROME	610713	confirmed	monoallelic	uncertain
COL4A3	ALPORT SYNDROME AUTOSOMAL RECESSIVE	203780	confirmed	biallelic	loss of function
IDS	MUCOPOLYSACCHARIDOSIS TYPE 2	309900	confirmed	hemizygous	loss of function
SPRED1	LEGIUS SYNDROME	611431	confirmed	monoallelic	loss of function
TGIF1	HOLOPROSENCEPHALY	609637	confirmed	monoallelic	loss of function
BCS1L	GRACILE SYNDROME	603358	confirmed	biallelic	loss of function
AIPL1	LEBER CONGENITAL AMAUROSIS 4	604393	confirmed	biallelic	loss of function
PEX5	INFANTILE REFSUM DISEASE	266510	confirmed	biallelic	loss of function
PHF6	BOERJESON-FORSSMAN-LEHMANN SYNDROME	301900	confirmed	hemizygous	loss of function
CCDC114	PRIMARY CILIARY DYSKINESIA	No disease mim	confirmed	biallelic	loss of function
KIF1A	MENTAL RETARDATION, AUTOSOMAL DOMINANT 9	614255	confirmed	monoallelic	all missense/in frame
FAM20C	RAINE SYNDROME	259775	confirmed	biallelic	loss of function
GRM6	NIGHT BLINDNESS, CONGENITAL STATIONARY, TYPE 1B	257270	confirmed	biallelic	loss of function
SNRPE	AUTOSOMAL-DOMINANT HYPOTRICHOSIS SIMPLEX	615059	probable	monoallelic	all missense/in frame
RAF1	NOONAN SYNDROME 5	611553	confirmed	monoallelic	activating
KIF1A	NEUROPATHY, HEREDITARY SENSORY, TYPE IIC	614213	confirmed	biallelic	loss of function
KIF1A	NEUROPATHY, HEREDITARY SENSORY, TYPE IIC	614213	confirmed	biallelic	loss of function
SRD5A3	CONGENITAL DISORDERS OF GLYCOSYLATION	612379	confirmed	biallelic	loss of function
IGF1R	INSULIN-LIKE GROWTH FACTOR I, RESISTANCE TO	270450	confirmed	biallelic	loss of function
IGF1R	INSULIN-LIKE GROWTH FACTOR I, RESISTANCE TO	270450	confirmed	monoallelic	loss of function
IARS2	CATARACTS, GROWTH HORMONE DEFICIENCY, SENSORY NEUROPATHY, SENSORINEURAL HEARING LOSS, AND SKELETAL DYSPLASIA	616007	possible	biallelic	loss of function
CAPN10	AUTOSOMAL RECESSIVE MENTAL RETARDATION	No disease mim	possible	biallelic	loss of function
FAM161A	RETINITIS PIGMENTOSA 28	606068	both DD and IF	biallelic	loss of function
MID1	OPITZ G/BBB SYNDROME, X-LINKED	300000	confirmed	hemizygous	loss of function
PNPT1	RESPIRATORY CHAIN DISORDER	614932	confirmed	biallelic	loss of function
NRXN1	PITT HOPKINS 2	No disease mim	probable	biallelic	loss of function
PLCE1	NEPHROTIC SYNDROME, TYPE 3	610725	confirmed	biallelic	loss of function
VLDLR	CEREBELLAR ATAXIA MENTAL RETARDATION AND DYSEQUILIBRIUM SYNDROME TYPE 1	224050	confirmed	biallelic	loss of function
MEF2C	MENTAL RETARDATION-STEREOTYPIC MOVEMENTS-EPILEPSY AND/OR CEREBRAL MALFORMATIONS	613443	confirmed	monoallelic	loss of function
SOBP	MENTAL RETARDATION-ANTERIOR MAXILLARY PROTRUSION-STRABISMUS	613671	possible	biallelic	loss of function
MSX2	ENLARGED PARIETAL FORAMINA/CRANIUM BIFIDUM	168550	confirmed	monoallelic	loss of function
ZNF599	NOT IN OMIM	No disease mim	possible	monoallelic	uncertain
NLGN4X	SUSCEPTIBILITY TO AUTISM X-LINKED TYPE 2	300495	possible	hemizygous	loss of function
ALDH7A1	PYRIDOXINE-DEPENDENT EPILEPSY	266100	confirmed	biallelic	loss of function
WT1	FRASIER SYNDROME FRASIER SYNDROME FRASIER SYNDROME	136680	confirmed	monoallelic	dominant negative
NMNAT1	LEBER CONGENITAL AMAUROSIS	608553	confirmed	biallelic	loss of function
TUBB4A	HYPOMYELINATION WITH ATROPHY OF THE BASAL GANGLIA AND CEREBELLUM	No disease mim	confirmed	monoallelic	activating
POMT2	MUSCULAR DYSTROPHY-DYSTROGLYCANOPATHY LIMB-GIRDLE TYPE C2	613158	confirmed	biallelic	loss of function
AK2	RETICULAR DYSGENESIS	267500	confirmed	biallelic	loss of function
HSD3B7	BILE ACID SYNTHESIS DEFECT, CONGENITAL, 1	607765	confirmed	biallelic	loss of function
EGR2	NEUROPATHY, CONGENITAL HYPOMYELINATING, 1	605253	confirmed	biallelic	loss of function
ZMYM6	INTELLECTUAL DISABILITY	No disease mim	possible	monoallelic	loss of function
PTPN11	NOONAN SYNDROME 1	163950	confirmed	monoallelic	activating
SIX6	MICROPHTHALMIA, ISOLATED, WITH CATARACT 2	212550	possible	monoallelic	uncertain
CC2D2A	JOUBERT SYNDROME 9	612285	confirmed	biallelic	loss of function
WDR19	ASPHYXIATING THORACIC DYSTROPHY 5	614376	confirmed	biallelic	uncertain
IGSF1	CENTRAL HYPOTHYROIDISM AND TESTICULAR ENLARGEMENT	300888	confirmed	hemizygous	loss of function
SOX10	KALLMANN SYNDROME WITH DEAFNESS	No disease mim	confirmed	monoallelic	loss of function
ERCC6L2	BONE MARROW FAILURE SYNDROME 2	615715	confirmed	biallelic	loss of function
CEP57	MOSAIC VARIEGATED ANEUPLOIDY SYNDROME 2	614114	confirmed	biallelic	loss of function
HPSE2	UROFACIAL SYNDROME	236730	confirmed	biallelic	loss of function
IFT172	JEUNE SYNDROME	No disease mim	confirmed	biallelic	loss of function
NLGN3	AUTISM SPECTRUM DISORDERS	198890	probable	hemizygous	loss of function
IRX5	HYPERTELORISM, SEVERE, WITH MIDFACE PROMINENCE, MYOPIA, MENTAL RETARDATION, AND BONE FRAGILITY	611174	probable	biallelic	all missense/in frame
KIF7	ACROCALLOSAL SYNDROME	200990	confirmed	biallelic	loss of function
LMBRD1	METHYLMALONIC ACIDURIA AND HOMOCYSTINURIA TYPE CBLF	277380	confirmed	biallelic	loss of function
RMRP	CARTILAGE-HAIR HYPOPLASIA	250250	confirmed	biallelic	loss of function
LAMP2	DANON DISEASE	300257	confirmed	hemizygous	loss of function
GAD1	CEREBRAL PALSY SPASTIC QUADRIPLEGIC TYPE 1	603513	possible	biallelic	all missense/in frame
HNF4A	HNF4A-RELATED MATURITY-ONSET DIABETES OF THE YOUNG TYPE 1	125850	confirmed	monoallelic	loss of function
LTBP2	MICROSPHEROPHAKIA	251750	confirmed	biallelic	loss of function
COL1A1	COL1A1/2-RELATED OSTEOGENESIS IMPERFECTA	166210	confirmed	monoallelic	dominant negative
TP63	ECTODERMAL DYSPLASIA RAPP-HODGKIN TYPE	129400	confirmed	monoallelic	uncertain
MAPK10	EPILEPTIC ENCEPHALOPATHY LENNOX-GASTAUT TYPE	606369	possible	monoallelic	loss of function
SLC26A2	MULTIPLE EPIPHYSEAL DYSPLASIA TYPE 4	226900	confirmed	biallelic	all missense/in frame
OTX2	MICROPHTHALMIA SYNDROMIC TYPE 5	610125	confirmed	monoallelic	loss of function
UQCRQ	MITOCHONDRIAL RESPIRATORY CHAIN COMPLEX III DEFICIENCY, UQCRQ RELATED	319211	probable	biallelic	all missense/in frame
FGFR2	JACKSON-WEISS SYNDROME	123150	confirmed	monoallelic	activating
NSDHL	CONGENITAL HEMIDYSPLASIA WITH ICHTHYOSIFORM ERYTHRODERMA AND LIMB DEFECTS	308050	confirmed	x-linked dominant	loss of function
GJB3	DEAFNESS, AUTOSOMAL RECESSIVE	No disease mim	both DD and IF	biallelic	loss of function
ERCC6	UV-SENSITIVE SYNDROME	609413	confirmed	biallelic	loss of function
DIP2B	MENTAL RETARDATION, FRA12A TYPE	136630	possible	monoallelic	cis-regulatory or promotor mutation
KIF7	AUTOSOMAL RECESSIVE MENTAL RETARDATION	No disease mim	confirmed	biallelic	all missense/in frame
GATA2	EMBERGER SYNDROME	614038	confirmed	monoallelic	loss of function
SDHAF1	MITOCHONDRIAL COMPLEX II DEFICIENCY	252011	confirmed	biallelic	all missense/in frame
FBN1	MARFAN SYNDROME	154700	confirmed	monoallelic	dominant negative
FBN1	MARFAN SYNDROME	154700	confirmed	biallelic	loss of function
ATP8B1	ATP8B1-RELATED INTRAHEPATIC CHOLESTASIS	211600	confirmed	biallelic	loss of function
FIG4	CHARCOT-MARIE-TOOTH DISEASE, TYPE 4J	611228	probable	biallelic	loss of function
SECISBP2	THYROID HORMONE METABOLISM, ABNORMAL	609698	probable	biallelic	loss of function
MTMR14	CENTRONUCLEAR MYOPATHY, AUTOSOMAL, MODIFIER OF	160150	possible	digenic	all missense/in frame
MAN2B1	LYSOSOMAL ALPHA-MANNOSIDOSIS	248500	confirmed	biallelic	loss of function
RAD51C	FANCONI ANEMIA, COMPLEMENTATION GROUP 0	613390	probable	biallelic	all missense/in frame
FOXG1	CONGENITAL VARIANT OF RETT SYNDROME	613454	confirmed	monoallelic	loss of function
CCNA2	AUTOSOMAL RECESSIVE MENTAL RETARDATION	No disease mim	possible	biallelic	loss of function
TWIST2	SETLEIS SYNDROME	227260	probable	biallelic	loss of function
ADNP	MENTAL RETARDATION, AUTOSOMAL DOMINANT, 28	615873	confirmed	monoallelic	loss of function
PEX2	INFANTILE REFSUM DISEASE	266510	confirmed	biallelic	loss of function
NDUFAF2	LEIGH SYNDROME	256000	probable	biallelic	loss of function
MECP2	CHROMOSOME XQ28 DUPLICATION SYNDROME	300815	confirmed	hemizygous	increased gene dosage
RPGRIP1	CONE-ROD DYSTROPHY 13	608194	confirmed	biallelic	all missense/in frame
IGBP1	AGENESIS OF THE CORPUS CALLOSUM WITH MENTAL RETARDATION-OCULAR COLOBOMA-MICROGNATHIA	300472	possible	hemizygous	uncertain
GCH1	GTP CYCLOHYDROLASE 1 DEFICIENCY	233910	confirmed	biallelic	uncertain
TRPV4	SPONDYLOMETAPHYSEAL DYSPLASIA, KOZLOWSKI TYPE	184252	confirmed	monoallelic	activating
LIG4	LIG4 SYNDROME	606593	confirmed	biallelic	loss of function
MYH9	EPSTEIN SYNDROME	153650	confirmed	monoallelic	uncertain
COA5	MITOCHONDRIAL COMPLEX IV DEFICIENCY	220110	possible	biallelic	loss of function
MYH9	FECHTNER SYNDROME	153640	confirmed	monoallelic	uncertain
COL25A1	FIBROSIS OF EXTRAOCULAR MUSCLES, CONGENITAL, 5	616219	probable	biallelic	loss of function
POLR1C	TREACHER COLLINS SYNDROME TYPE 3	248390	confirmed	biallelic	loss of function
KCNH1	TEMPLE BARRAISTER SYNDROME	611816	probable	monoallelic	activating
GNAS	ALBRIGHT HEREDITARY OSTEODYSTROPHY	103580	confirmed	monoallelic	loss of function
ARID1B	MENTAL RETARDATION, AUTOSOMAL DOMINANT 12	614562	confirmed	monoallelic	loss of function
IFIH1	AICARDI-GOUTIERES SYNDROME 7	615846	confirmed	monoallelic	all missense/in frame
SIX3	HOLOPROSENCEPHALY	609637	confirmed	monoallelic	loss of function
CHRNA4	NOCTURNAL FRONTAL LOBE EPILEPSY TYPE 1	600513	confirmed	monoallelic	activating
PCDH19	EPILEPTIC ENCEPHALOPATHY EARLY INFANTILE TYPE 9	300088	confirmed	x-linked over-dominance	loss of function
TBX4	SMALL PATELLA SYNDROME	147891	confirmed	monoallelic	loss of function
MSX2	CRANIOSYNOSTOSIS, TYPE 2	604757	confirmed	monoallelic	all missense/in frame
LTBP2	PRIMARY CONGENITAL GLAUCOMA TYPE 3D	613086	confirmed	biallelic	loss of function
MKS1	BARDET-BIEDL SYNDROME TYPE 13	209900	confirmed	biallelic	loss of function
PLP1	SPASTIC PARAPLEGIA X-LINKED TYPE 2	312920	confirmed	hemizygous	uncertain
GNPTAB	MUCOLIPIDOSIS TYPE III COMPLEMENTATION GROUP A	252600	confirmed	biallelic	loss of function
HEXA	GM2-GANGLIOSIDOSIS TYPE 1	272800	confirmed	biallelic	loss of function
ATP6V1B1	DISTAL RENAL TUBULAR ACIDOSIS WITH DEAFNESS	267300	confirmed	biallelic	loss of function
RSPH1	PRIMARY CILIARY DYSKINESIA WITH CENTRAL-COMPLEX AND RADIAL-SPOKE DEFECTS	No disease mim	confirmed	biallelic	loss of function
SMAD4	MYHRE SYNDROME	No disease mim	confirmed	monoallelic	activating
C5orf42	JOUBERT SYNDROME	614615	confirmed	biallelic	loss of function
ALX4	FRONTONASAL DYSPLASIA 2	605420	confirmed	biallelic	loss of function
SCO2	FATAL INFANTILE CARDIOENCEPHALOMYOPATHY DUE TO CYTOCHROME C OXIDASE DEFICIENCY	604377	confirmed	biallelic	loss of function
LARGE1	MUSCULAR DYSTROPHY-DYSTROGLYCANOPATHY CONGENITAL WITH MENTAL RETARDATION TYPE B6	608840	confirmed	biallelic	loss of function
MAF	CATARACT, DEAFNESS, INTELLECTUAL DISABILITY, SEIZURES, AND A DOWN SYNDROME-LIKE FACIES	No disease mim	confirmed	monoallelic	all missense/in frame
CCNO	CILIARY DYSKINESIA, PRIMARY, 29	615872	confirmed	biallelic	loss of function
ERCC2	XERODERMA PIGMENTOSUM COMPLEMENTATION GROUP D	278730	confirmed	biallelic	loss of function
RAPSN	FETAL AKINESIA DEFORMATION SEQUENCE	208150	confirmed	biallelic	loss of function
NALCN	SEVERE HYPOTONIA, SPEECH IMPAIRMENT, AND COGNITIVE DELAY	No disease mim	confirmed	biallelic	loss of function
WDPCP	BARDET-BIEDL SYNDROME TYPE 15	209900	confirmed	biallelic	loss of function
ALX3	FRONTONASAL DYSPLASIA TYPE 1	136760	confirmed	biallelic	loss of function
CACNB4	CACNB4-RELATED JUVENILE MYOCLONIC EPILEPSY	311100	possible
FREM1	MANITOBA OCULOTRICHOANAL SYNDROME	248450	confirmed	biallelic	loss of function
CKAP2L	FILIPPI SYNDROME. SYNDACTYLY, TYPE I, WITH MICROCEPHALY AND MENTAL RETARDATION	272440	confirmed	biallelic	loss of function
ATP1A3	ALTERNATING HEMIPLEGIA OF CHILDHOOD	104290	both DD and IF	monoallelic	all missense/in frame
PEX14	PEROXISOME BIOGENESIS DISORDER COMPLEMENTATION GROUP K	601791	confirmed	biallelic	loss of function
MITF	WAARDENBURG SYNDROME TYPE 2A	193510	confirmed	monoallelic	loss of function
UBE3A	ANGELMAN SYNDROME	105830	confirmed	imprinted	loss of function
POLR3B	LEUKODYSTROPHY, HYPOMYELINATING, 8, WITH OR WITHOUT OLIGODONTIA AND/OR HYPOGONADOTROPIC HYPOGONADISM	607694	confirmed	biallelic	loss of function
SEC23A	CRANIOLENTICULOSUTURAL DYSPLASIA	607812	possible	biallelic	all missense/in frame
WNT5A	WNT5A-RELATED ROBINOW SYNDROME, AUTOSOMAL DOMINANT	180700	confirmed	monoallelic	all missense/in frame
MAMLD1	X-LINKED HYPOSPADIAS TYPE 2	300758	probable	hemizygous	loss of function
NF1	WATSON SYNDROME	193520	confirmed	monoallelic	loss of function
POMT2	MUSCULAR DYSTROPHY-DYSTROGLYCANOPATHY CONGENITAL WITH BRAIN AND EYE ANOMALIES TYPE A2	613150	confirmed	biallelic	loss of function
STT3A	CONGENITAL DISORDER OF GLYCOSYLATION, TYPE IW	615596	possible	biallelic	all missense/in frame
UBE3B	BLEPHAROPHIMOSIS-MENTAL RETARDATION	615057	confirmed	biallelic	loss of function
PTEN	LHERMITTE-DUCLOS DISEASE	158350	confirmed	monoallelic	loss of function
JAK3	SEVERE COMBINED IMMUNE DEFICIENCY, AUTOSOMAL RECESSIVE, T CELL-NEGATIVE, B CELL -POSITIVE, NK CELL-NEGATIVE, JAK3-RELATED	600802	confirmed	biallelic	loss of function
AP4S1	CEREBRAL PALSY SPASTIC QUADRIPLEGIC TYPE 6	614067	probable	biallelic	loss of function
COX10	LEIGH SYNDROME	256000	confirmed	biallelic	uncertain
PEX2	PEROXISOME BIOGENESIS DISORDER COMPLEMENTATION GROUP 5	170993	confirmed	biallelic	loss of function
ALG3	ALG3-CDG	237128	confirmed	biallelic	loss of function
SLC17A5	INFANTILE SIALIC ACID STORAGE DISORDER	269920	confirmed	biallelic	loss of function
KIF2A	MALFORMATIONS OF CORTICAL DEVELOPMENT AND MICROCEPHALY.	No disease mim	probable	monoallelic	dominant negative
NDE1	LISSENCEPHALY 4	614019	confirmed	biallelic	loss of function
KANSL1	CHROMOSOME 17Q21.31 MICRODELETION SYNDROME	610443	confirmed	monoallelic	loss of function
COL11A2	STICKLER SYNDROME TYPE 3	184840	confirmed	monoallelic	dominant negative
WDR11	KALLMANN SYNDROME	No disease mim	confirmed	monoallelic	all missense/in frame
ALDH1A3	ANOPHTHALMIA/MICROPHTHALMIA	No disease mim	confirmed	biallelic	loss of function
THAP1	DYSTONIA 6, TORSION	602629	both DD and IF	monoallelic	loss of function
SOS1	NOONAN SYNDROME 4	610733	confirmed	monoallelic	activating
HAX1	NEUTROPENIA, SEVERE CONGENITAL 3, AUTOSOMAL RECESSIVE	610738	confirmed	biallelic	loss of function
COX14	MITOCHONDRIAL COMPLEX IV DEFICIENCY	220110	possible	biallelic	loss of function
ITGA7	CONGENITAL MUSCULAR DYSTROPHY	607855	confirmed	biallelic	loss of function
TSPAN7	MENTAL RETARDATION X-LINKED TYPE 58	300210	confirmed	hemizygous	loss of function
CHD7	IDIOPATHIC HYPOGONADOTROPIC HYPOGONADISM	146110	confirmed	monoallelic	loss of function
MYOC	PRIMARY CONGENITAL GLAUCOMA TYPE 3A	231300	possible	monoallelic	loss of function
CASP2	AUTOSOMAL RECESSIVE MENTAL RETARDATION	No disease mim	possible	biallelic	loss of function
MBD5	EHMT1-LIKE INTELLECTUAL DISABILITY	No disease mim	possible	monoallelic	loss of function
GCH1	DYSTONIA TYPE 5	128230	confirmed	monoallelic	uncertain
RPE65	LEBER CONGENITAL AMAUROSIS	608553	confirmed	biallelic	loss of function
CUL4B	MENTAL RETARDATION SYNDROMIC X-LINKED CABEZAS TYPE	300354	confirmed	hemizygous	loss of function
RASA1	CAPILLARY MALFORMATION-ARTERIOVENOUS MALFORMATION	608354	confirmed	monoallelic	loss of function
TMCO1	CRANIOFACIAL DYSMORPHISM, SKELETAL ANOMALIES, AND MENTAL RETARDATION SYNDROME	213980	confirmed	biallelic	loss of function
FGFR2	ANTLEY-BIXLER SYNDROME	207410	confirmed	monoallelic	uncertain
NOG	MULTIPLE SYNOSTOSES SYNDROME TYPE 1	186500	confirmed	monoallelic	loss of function
AKT3	HEMIMEGALENCEPHALY AKT3	603387	probable	mosaic	all missense/in frame
PEX19	PEROXISOME BIOGENESIS DISORDER COMPLEMENTATION GROUP 14	600279	confirmed	biallelic	loss of function
FOLR1	NEURODEGENERATION DUE TO CEREBRAL FOLATE TRANSPORT DEFICIENCY	613068	confirmed	biallelic	loss of function
PAPSS2	SPONDYLOEPIMETAPHYSEAL DYSPLASIA PAKISTANI TYPE	612847	confirmed	biallelic	loss of function
ASAH1	SPINAL MUSCULAR ATROPHY ASSOCIATED WITH PROGRESSIVE MYOCLONIC EPILEPSY	159950	confirmed	biallelic	loss of function
TRIO	INTELLECTUAL DISABILITY	No disease mim	probable	monoallelic	all missense/in frame
ASH1L	INTELLECTUAL DISABILITY	No disease mim	possible	monoallelic	all missense/in frame
SDHA	LEIGH SYNDROME	256000	confirmed	biallelic	all missense/in frame
GBA	GAUCHER DISEASE TYPE 3	231000	both DD and IF	biallelic	loss of function
TSHR	HYPOTHYROIDISM, CONGENITAL, NONGOITROUS, 1	275200	confirmed	biallelic	all missense/in frame
COL9A3	MULTIPLE EPIPHYSEAL DYSPLASIA TYPE 3	600969	confirmed	monoallelic	dominant negative
FGFR3	THANATOPHORIC DYSPLASIA TYPE 2	187601	confirmed	monoallelic	activating
GRIA3	MENTAL RETARDATION X-LINKED TYPE 94	300699	confirmed	hemizygous	loss of function
PHIP	INTELLECTUAL DISABILITY	No disease mim	possible	monoallelic	loss of function
ERCC5	XERODERMA PIGMENTOSUM COMPLEMENTATION GROUP G	278780	confirmed	biallelic	loss of function
TSC2	LYMPHANGIOLEIOMYOMATOSIS	606690	confirmed	monoallelic	loss of function
PTH1R	EIKEN SKELETAL DYSPLASIA	600002	confirmed	biallelic	loss of function
NPHP1	SENIOR-LOKEN SYNDROME TYPE 1	266900	confirmed	biallelic	loss of function
HSD17B10	MENTAL RETARDATION SYNDROMIC X-LINKED TYPE 10	300220	confirmed	hemizygous	loss of function
VDR	RICKETS VITAMIN D-DEPENDENT TYPE 2A	277440	confirmed	biallelic	loss of function
PRSS56	MICROPHTHALMIA ISOLATED TYPE 6	613517	confirmed	biallelic	loss of function
TUFM	COMBINED OXIDATIVE PHOSPHORYLATION DEFICIENCY 4	610678	probable	biallelic	all missense/in frame
GRIN1	EPILEPTIC ENCEPHALOPATHY	No disease mim	confirmed	monoallelic	all missense/in frame
NF1	FAMILIAL SPINAL NEUROFIBROMATOSIS	162210	confirmed	monoallelic	loss of function
PIGT	MULTIPLE CONGENITAL ANOMALIES-HYPOTONIA-SEIZURES SYNDROME 3	615398	confirmed	biallelic	all missense/in frame
MIR184	KERATOCONUS WITH CATARACT; EDICT SYNDROME	614303	possible	monoallelic	uncertain
LMNA	MUSCULAR DYSTROPHY CONGENITAL LMNA-RELATED	613205	both DD and IF	monoallelic	uncertain
SPG11	SPASTIC PARAPLEGIA-11	604360	confirmed	biallelic	loss of function
TGFBR1	LOEYS-DIETZ SYNDROME TYPE 1A	609192	confirmed	monoallelic	uncertain
HPRT1	LESCH-NYHAN SYNDROME	300322	confirmed	hemizygous	loss of function
TYRP1	OCULOCUTANEOUS ALBINISM TYPE 3	203290	confirmed	biallelic	loss of function
SMAD4	JUVENILE POLYPOSIS/HEREDITARY HEMORRHAGIC TELANGIECTASIA SYNDROME	175050	both DD and IF	monoallelic	loss of function
PAK3	AGENESIS OF THE CORPUS CALLOSUM	No disease mim	confirmed	hemizygous	activating
FBN1	SHPRINTZEN-GOLDBERG CRANIOSYNOSTOSIS SYNDROME	182212	confirmed	monoallelic	dominant negative
CSPP1	JOUBERT SYNDROME WITH OR WITHOUT JEUNE ASPHYXIATING THORACIC DYSTROPHY	No disease mim	confirmed	biallelic	loss of function
EMX2	FAMILIAL SCHIZENCEPHALY, EMX2-RELATED	269160	possible	monoallelic	loss of function
LIG4	SEVERE COMBINED IMMUNODEFICIENCY AUTOSOMAL RECESSIVE T-CELL-NEGATIVE/B-CELL-NEGATIVE/NK-CELL-POSITIVE WITH SENSITIVITY TO IONIZING RADIATION	602450	confirmed	biallelic	loss of function
ALG2	ALG2-CDG	237149	probable	biallelic	loss of function
PAX6	FOVEAL HYPOPLASIA	136520	confirmed	monoallelic	loss of function
TACO1	LEIGH SYNDROME DUE TO MITOCHONDRIAL COMPLEX IV DEFICIENCY	256000	probable	biallelic	loss of function
FLNB	ATELOSTEOGENESIS TYPE 1	108720	confirmed	monoallelic	activating
TUBB3	CORTICAL DYSPLASIA, COMPLEX, WITH OTHER BRAIN MALFORMATIONS 1	614039	probable	monoallelic	all missense/in frame
CCND2	MEGALENCEPHALY-POLYMICROGYRIA-POLYDACTYLY-HYDROCEPHALUS SYNDROME	603387	confirmed	monoallelic	activating
TTC37	TRICHOHEPATOENTERIC SYNDROME	222470	confirmed	biallelic	loss of function
P3H1	OSTEOGENESIS IMPERFECTA, TYPE VIII	610915	confirmed	biallelic	loss of function
SOX2	MICROPHTHALMIA SYNDROMIC TYPE 3	206900	confirmed	monoallelic	loss of function
PAX6	BILATERAL OPTIC NERVE HYPOPLASIA	165550	confirmed	monoallelic	loss of function
GNAI3	AURICULOCONDYLAR SYNDROME	602483	confirmed	monoallelic	all missense/in frame
STXBP1	EPILEPTIC ENCEPHALOPATHY EARLY INFANTILE TYPE 4	612164	confirmed	monoallelic	loss of function
ALDH4A1	HYPERPROLINEMIA TYPE 2	239510	confirmed	biallelic	loss of function
CHRNA2	NOCTURNAL FRONTAL LOBE EPILEPSY, AUTOSOMAL DOMINANT	117426	possible
CRYBA4	MICROPHTHALMIA ISOLATED WITH CATARACT TYPE 4	610426	possible	monoallelic	dominant negative
CRYGC	CATARACT COPPOCK-LIKE	604307	possible	monoallelic	loss of function
RBPJ	ADAMS OLIVER SYNDROME	No disease mim	probable	monoallelic	all missense/in frame
GPR179	AUTOSOMAL-RECESSIVE COMPLETE CONGENITAL STATIONARY NIGHT BLINDNESS	615058	confirmed	biallelic	loss of function
TBCE	HYPOPARATHYROIDISM-RETARDATION-DYSMORPHISM SYNDROME	241410	confirmed	biallelic	loss of function
MTM1	MYOTUBULAR MYOPATHY, X-LINKED	310400	confirmed	hemizygous	loss of function
AFG3L2	ATAXIA, SPASTIC, 5, AUTOSOMAL RECESSIVE	614487	child IF	biallelic	all missense/in frame
ERBB3	LETHAL CONGENITAL CONTRACTURE SYNDROME TYPE 2	607598	possible	biallelic	uncertain
CTDP1	CONGENITAL CATARACTS FACIAL DYSMORPHISM AND NEUROPATHY SYNDROME	604168	confirmed	biallelic	loss of function
LFNG	SPONDYLOCOSTAL DYSOSTOSIS TYPE 3	609813	confirmed	biallelic	uncertain
EVC2	ELLIS-VAN CREVELD SYNDROME	225500	confirmed	biallelic	loss of function
CA5A	HYPERAMMONEMIA DUE TO CARBONIC ANHYDRASE VA DEFICIENCY	615751	probable	biallelic	loss of function
MAN1B1	AUTOSOMAL RECESSIVE MENTAL RETARDATION	No disease mim	confirmed	biallelic	all missense/in frame
LONP1	CODAS SYNDROME	600373	probable	biallelic	all missense/in frame
PIK3CA	MEGALENCEPHALY-CAPILLARY MALFORMATION-POLYMICROGYRIA SYNDROME, SOMATIC 3	602501	confirmed	mosaic	activating
NSMCE3	DISTINCT DNA BREAKAGE SYNDROME	No disease mim	possible	biallelic	all missense/in frame
CRELD1	HETEROTAXY SYNDROME	207574	probable	monoallelic	all missense/in frame
PNPT1	HEARING LOSS	No disease mim	confirmed	biallelic	all missense/in frame
ACAD9	ACYL-COA DEHYDROGENASE FAMILY MEMBER TYPE 9 DEFICIENCY	611126	confirmed	biallelic	loss of function
SPR	DOPA-RESPONSIVE DYSTONIA DUE TO SEPIAPTERIN REDUCTASE DEFICIENCY	612716	confirmed	biallelic	loss of function
GABBR2	EPILEPTIC ENCEPHALOPATHY	No disease mim	possible	monoallelic	all missense/in frame
POMT1	MUSCULAR DYSTROPHY-DYSTROGLYCANOPATHY CONGENITAL WITH MENTAL RETARDATION TYPE B1	613155	confirmed	biallelic	loss of function
SMOC2	DENTIN DYSPLASIA, TYPE I, WITH MICRODONTIA AND MISSHAPEN TEETH	125400	probable	biallelic	loss of function
MCEE	METHYLMALONYL-COA EPIMERASE DEFICIENCY	251120	confirmed	biallelic	loss of function
CNKSR2	INTELLECTUAL DISABILITY WITH EPILEPSY	No disease mim	probable	hemizygous	loss of function
EDN1	AURICULOCONDYLAR SYNDROME	602483	probable	monoallelic	loss of function
EDN1	AURICULOCONDYLAR SYNDROME	602483	probable	biallelic	all missense/in frame
ATIC	AICA-RIBOSURIA	608688	confirmed	biallelic	loss of function
AP4E1	CEREBRAL PALSY SPASTIC QUADRIPLEGIC TYPE 4	613744	confirmed	biallelic	loss of function
ESCO2	ROBERTS SYNDROME	268300	confirmed	biallelic	loss of function
LMNA	MANDIBULOACRAL DYSPLASIA WITH TYPE A LIPODYSTROPHY	248370	both DD and IF	monoallelic	uncertain
NDUFS4	LEIGH SYNDROME	256000	confirmed	biallelic	loss of function
ERMARD	PERIVENTRICULAR HETEROTOPIA	No disease mim	possible	monoallelic	loss of function
KPTN	MACROCEPHALY, NEURODEVELOPMENTAL DELAY, AND SEIZURES	No disease mim	probable	biallelic	loss of function
CPS1	CARBAMOYL PHOSPHATE SYNTHETASE 1 DEFICIENCY	237300	confirmed	biallelic	loss of function
CHRNB2	NOCTURNAL FRONTAL LOBE EPILEPSY, AUTOSOMAL DOMINANT	117426	probable	monoallelic	activating
INPPL1	OPSISMODYSPLASIA	258480	confirmed	biallelic	loss of function
MC2R	GLUCOCORTICOID DEFICIENCY 1	202200	confirmed	biallelic	loss of function
GLB1	GM1-GANGLIOSIDOSIS TYPE 3	230650	confirmed	biallelic	loss of function
DYRK1A	MENTAL RETARDATION AUTOSOMAL DOMINANT TYPE 7	614104	confirmed	monoallelic	loss of function
ACTA1	NEMALINE MYOPATHY 3	No disease mim	probable	biallelic	all missense/in frame
PREPL	HYPOTONIA-CYSTINURIA SYNDROME	606407	probable	biallelic	loss of function
DDX58	SINGLETON-MERTEN SYNDROME	182250	possible	monoallelic	all missense/in frame
POMGNT2	WALKER WARBERG SYNDROME	614830	confirmed	biallelic	loss of function
TM4SF20	SPECIFIC LANGUAGE IMPAIRMENT 5	615432	possible	monoallelic	loss of function
COL4A3BP	INTELLECTUAL DISABILITY	No disease mim	confirmed	monoallelic	activating
GNAS	GNAS HYPERFUNCTION	139320	confirmed	monoallelic	activating
AKT1	PROTEUS SYNDROME	176920	confirmed	mosaic	activating
PITX1	HOMEOTIC ARM-TO-LEG TRANSFORMATION ASSOCIATED WITH GENOMIC REARRANGEMENTS AT THE PITX1 LOCUS	No disease mim	probable	monoallelic	cis-regulatory or promotor mutation
COL2A1	SPONDYLOPERIPHERAL DYSPLASIA	271700	confirmed	monoallelic	loss of function
PITX2	PETERS ANOMALY	604229	confirmed	monoallelic	loss of function
LAMB1	COBBLESTONE BRAIN MALFORMATION WITHOUT MUSCULAR OR OCULAR ABNORMALITIES	615191	probable	biallelic	loss of function
PTF1A	PANCREATIC AGENESIS	No disease mim	confirmed	biallelic	cis-regulatory or promotor mutation
BCKDHB	MAPLE SYRUP URINE DISEASE	248600	confirmed	biallelic	loss of function
TAZ	BARTH SYNDROME	302060	confirmed	hemizygous	loss of function
ALX4	PARIETAL FORAMINA 2	221704	confirmed	monoallelic	loss of function
MTR	METHYLCOBALAMIN DEFICIENCY TYPE G	250940	confirmed	biallelic	loss of function
STAT1	MENDELIAN SUSCEPTIBILITY TO MYCOBACTERIAL DISEASE	209950	confirmed	biallelic	loss of function
MYCN	FEINGOLD SYNDROME TYPE 1	164280	confirmed	monoallelic	loss of function
ACP5	SPONDYLOENCHONDRODYSPLASIA WITH IMMUNE DYSREGULATION	607944	confirmed	biallelic	loss of function
FTSJ1	MENTAL RETARDATION X-LINKED TYPE 44	309549	confirmed	hemizygous	loss of function
GBA2	AUTOSOMAL-RECESSIVE CEREBELLAR ATAXIA WITH SPASTICITY.	No disease mim	confirmed	biallelic	loss of function
IL1RAPL1	MENTAL RETARDATION X-LINKED TYPE 21	300143	confirmed	hemizygous	loss of function
ST3GAL5	AMISH INFANTILE EPILEPSY SYNDROME	319543	probable	biallelic	loss of function
RBM8A	THROMBOCYTOPENIA-ABSENT RADIUS SYNDROME	274000	confirmed	biallelic	loss of function
SRGAP3	SLIT-ROBO RHO GTPASE-ACTIVATING PROTEIN 3	606525	possible	monoallelic	loss of function
KCNJ10	SEIZURES-SENSORINEURAL DEAFNESS-ATAXIA-MENTAL RETARDATION-ELECTROLYTE IMBALANCE	612780	confirmed	biallelic	loss of function
SHH	MICROPHTHALMIA ISOLATED WITH COLOBOMA TYPE 5	611638	confirmed	monoallelic	uncertain
PLOD2	BRUCK SYNDROME TYPE 2	609220	confirmed	biallelic	loss of function
FANCM	FANCONI ANEMIA	229154	probable	biallelic	loss of function
COL18A1	KNOBLOCH SYNDROME TYPE I	315926	confirmed	biallelic	loss of function
COG4	COG4-CDG	319493	confirmed	biallelic	loss of function
TYR	OCULOCUTANEOUS ALBINISM TYPE 1	203100	confirmed	biallelic	loss of function
GDF1	CONOTRUNCAL HEART MALFORMATIONS	217095	possible	monoallelic	loss of function
LRP5	ENDOSTEAL HYPEROSTOSIS WORTH TYPE	144750	confirmed	monoallelic	activating
IGHMBP2	SPINAL MUSCULAR ATROPHY WITH RESPIRATORY DISTRESS 1	604320	confirmed	biallelic	loss of function
TUBA1A	LISSENCEPHALY TYPE 3	611603	confirmed	monoallelic	all missense/in frame
KLF1	ANEMIA, DYSERYTHROPOIETIC CONGENITAL, TYPE IV	613673	confirmed	monoallelic	dominant negative
MLC1	LEUKOENCEPHALOPATHY MEGALENCEPHALIC WITH SUBCORTICAL CYSTS	604004	confirmed	biallelic	loss of function
CRB1	LEBER CONGENITAL AMAUROSIS 8	613835	confirmed	biallelic	loss of function
TGFB2	LOEYS-DIETZ SYNDROME, TYPE 4	614816	both DD and IF	monoallelic	loss of function
DNAAF5	CILIARY DYSKINESIA, PRIMARY, 18	614874	probable	biallelic	all missense/in frame
NOP10	NOP10-RELATED DYSKERATOSIS CONGENITA	318811	possible
NOG	TARSAL-CARPAL COALITION SYNDROME	186570	confirmed	monoallelic	uncertain
RYR3	EPILEPTIC ENCEPHALOPATHY	No disease mim	possible	monoallelic	loss of function
ACSL4	MENTAL RETARDATION X-LINKED TYPE 63	300387	probable	hemizygous	loss of function
TGFBR1	AORTIC ANEURYSM FAMILIAL THORACIC TYPE 5	608967	confirmed	monoallelic	uncertain
TRAPPC11	MUSCULAR DYSTROPHY, LIMB-GIRDLE, TYPE 2S	615356	probable	biallelic	loss of function
PTEN	PROTEUS SYNDROME	176920	confirmed	mosaic	loss of function
FGFR3	CAMPTODACTYLY TALL STATURE AND HEARING LOSS SYNDROME	610474	confirmed	monoallelic	uncertain
SPEG	CENTRONUCLEAR MYOPATHY WITH DILATED CARDIOMYOPATHY	615959	confirmed	biallelic	loss of function
HIBCH	HIBCH DEFICIENCY	250620	confirmed	biallelic	loss of function
SCO1	MITOCHONDRIAL COMPLEX IV DEFICIENCY	220110	confirmed	biallelic	loss of function
LHX3	PITUITARY HORMONE DEFICIENCY COMBINED TYPE 3	221750	confirmed	biallelic	loss of function
NHP2	DYSKERATOSIS CONGENITA, AUTOSOMAL RECESSIVE 2	613987	probable	biallelic	all missense/in frame
CACNB4	EPISODIC ATAXIA TYPE 5	318989	possible
UROS	CONGENITAL ERYTHROPOIETIC PORPHYRIA	263700	confirmed	biallelic	loss of function
HSPG2	DYSSEGMENTAL DYSPLASIA SILVERMAN-HANDMAKER TYPE	224410	confirmed	biallelic	loss of function
SHANK2	SUSCEPTIBILITY TO AUTISM TYPE 17	613436	probable	monoallelic	loss of function
IDUA	MUCOPOLYSACCHARIDOSIS TYPE 1H	607014	confirmed	biallelic	loss of function
NEB	AUTOSOMAL RECESSIVE TYPICAL NEMALINE MYOPATHY	256030	confirmed	biallelic	loss of function
L2HGDH	L-2-HYDROXYGLUTARIC ACIDURIA	236792	confirmed	biallelic	loss of function
SETBP1	DEVELOPMENTAL AND EXPRESSIVE LANGUAGE DELAY	No disease mim	confirmed	monoallelic	loss of function
SMPD1	NIEMANN-PICK DISEASE TYPE B	607616	confirmed	biallelic	loss of function
FGF9	MULTIPLE SYNOSTOSES SYNDROME TYPE 3	612961	probable	monoallelic	loss of function
FANCM	FANCM-RELATED FANCONI ANEMIA	287713	probable	biallelic	loss of function
RAB3GAP2	MARTSOLF SYNDROME	212720	confirmed	biallelic	loss of function
TGDS	CATEL-MANZKE SYNDROME	616145	confirmed	biallelic	loss of function
LBR	HYDROPS-ECTOPIC CALCIFICATION-MOTH-EATEN SKELETAL DYSPLASIA	215140	confirmed	biallelic	loss of function
SEC23B	ANEMIA, DYSERYTHROPOIETIC CONGENITAL, TYPE II	224100	confirmed	biallelic	loss of function
MTOR	Smith-Kingsmore syndrome	No disease mim	confirmed	monoallelic,mosaic	all missense/in frame
SOX10	WAARDENBURG SYNDROME TYPE 4C	613266	confirmed	monoallelic	loss of function
HOXA13	HAND-FOOT-GENITAL SYNDROME	140000	confirmed	monoallelic	loss of function
SOX3	MENTAL RETARDATION X-LINKED WITH ISOLATED GROWTH HORMONE DEFICIENCY	300123	confirmed	hemizygous	loss of function
SLC27A4	ICHTHYOSIS PREMATURITY SYNDROME	608649	confirmed	biallelic	loss of function
ALDH3A2	SJOEGREN-LARSSON SYNDROME	270200	confirmed	biallelic	loss of function
PAX3	CRANIOFACIAL-DEAFNESS-HAND SYNDROME	122880	confirmed	monoallelic	loss of function
TBX22	CLEFT PALATE, X-LINKED	304011	confirmed	hemizygous	loss of function
HPS1	HERMANSKY-PUDLAK SYNDROME	203300	confirmed	biallelic	loss of function
GK	GLYCEROL KINASE DEFICIENCY	307030	confirmed	hemizygous	loss of function
TUBB2B	POLYMICROGYRIA ASYMMETRIC	610031	confirmed	monoallelic	dominant negative
RPGRIP1L	MECKEL SYNDROME TYPE 5	611561	confirmed	biallelic	loss of function
CCDC103	PRIMARY CILIARY DYSKINESIA	No disease mim	confirmed	biallelic	loss of function
HR	ATRICHIA WITH PAPULAR LESIONS	209500	confirmed	biallelic	loss of function
STT3B	CONGENITAL DISORDER OF GLYCOSYLATION, TYPE IX	615597	possible	biallelic	loss of function
CLPB	3-METHYLGLUTACONIC ACIDURIA, TYPE VII, WITH CATARACTS, NEUROLOGIC INVOLVEMENT AND NEUTROPENIA	616271	confirmed	biallelic	loss of function
LRP5	VITREORETINOPATHY EXUDATIVE TYPE 4	601813	confirmed	monoallelic	loss of function
DMD	BECKER MUSCULAR DYSTROPHY	300376	confirmed	hemizygous	loss of function
RBM10	TARP SYNDROME	311900	probable	hemizygous	loss of function
EFTUD2	MANDIBULOFACIAL DYSOSTOSIS WITH MICROCEPHALY	610536	confirmed	monoallelic	loss of function
NOG	BRACHYDACTYLY TYPE B2	611377	confirmed	monoallelic	uncertain
FASN	AUTOSOMAL RECESSIVE MENTAL RETARDATION	No disease mim	possible	biallelic	all missense/in frame
PITX3	CATARACT AUTOSOMAL DOMINANT	604219	confirmed	monoallelic	uncertain
MMP13	METAPHYSEAL ANADYSPLASIA TYPE 1	602111	confirmed	biallelic	all missense/in frame
POLR3B	AUTOSOMAL RECESSIVE MENTAL RETARDATION	No disease mim	confirmed	biallelic	all missense/in frame
APTX	ATAXIA WITH OCULOMOTOR APRAXIA 1	208920	confirmed	biallelic	loss of function
MCCC1	3-METHYLCROTONYL-COA CARBOXYLASE DEFICIENCY	210200	confirmed	biallelic	loss of function
SLC35D1	SCHNECKENBECKEN DYSPLASIA	269250	confirmed	biallelic	loss of function
SLC26A2	DIASTROPHIC DYSPLASIA	222600	confirmed	biallelic	loss of function
NPHP1	NEPHRONOPHTHISIS TYPE 1	256100	confirmed	biallelic	loss of function
PMS2	MISMATCH REPAIR CANCER SYNDROME	276300	confirmed	biallelic	loss of function
TAB2	CONGENITAL HEART DISEASE, NONSYNDROMIC, 2	612863	confirmed	monoallelic	all missense/in frame
PEX16	ZELLWEGER SYNDROME	214100	confirmed	biallelic	loss of function
LTBP3	PLATYSPONDYLY WITH AMELOGENESIS IMPERFECTA	601216	confirmed	biallelic	loss of function
PHGDH	PHOSPHOGLYCERATE DEHYDROGENASE DEFICIENCY	601815	confirmed	biallelic	loss of function
ZCCHC8	AUTOSOMAL RECESSIVE MENTAL RETARDATION	No disease mim	possible	biallelic	loss of function
KDM6B	AUTOSOMAL RECESSIVE MENTAL RETARDATION	No disease mim	possible	biallelic	all missense/in frame
COL11A2	WEISSENBACHER-ZWEYMUELLER SYNDROME	277610	confirmed	monoallelic	dominant negative
GJA8	CATARACT-MICROCORNEA SYNDROME	116150	confirmed	monoallelic	uncertain
IFT80	ASPHYXIATING THORACIC DYSTROPHY 2	611263	confirmed	biallelic	all missense/in frame
FKBP14	EHLERS-DANLOS SYNDROME WITH PROGRESSIVE KYPHOSCOLIOSIS, MYOPATHY, AND HEARING LOSS	No disease mim	confirmed	biallelic	loss of function
FOXC2	LYMPHEDEMA-DISTICHIASIS SYNDROME	153400	confirmed	monoallelic	loss of function
LINS1	AUTOSOMAL RECESSIVE MENTAL RETARDATION	No disease mim	probable	biallelic	loss of function
DLD	DIHYDROLIPOAMIDE DEHYDROGENASE (E3) DEFICIENCY	248600	confirmed	biallelic	loss of function
FGFR3	HYPOCHONDROPLASIA	146000	confirmed	monoallelic	activating
CRYGD	CATARACT CONGENITAL CERULEAN TYPE 3	608983	confirmed	monoallelic	uncertain
PAX8	CONGENITAL HYPOTHYROIDISM NON-GOITROUS TYPE 2	218700	confirmed	monoallelic	loss of function
PSPH	NEU-LAXOVA	256520	confirmed	biallelic	loss of function
ENPP1	HYPOPHOSPHATEMIC RICKETS, AUTOSOMAL RECESSIVE, 2	613312	confirmed	biallelic	loss of function
PDE4D	ACRODYSOSTOSIS	101800	confirmed	monoallelic	activating
EVC2	ACROFACIAL DYSOSTOSIS WEYERS TYPE	193530	confirmed	biallelic	loss of function
PTEN	MACROCEPHALY/AUTISM SYNDROME	605309	confirmed	monoallelic	uncertain
TRAPPC9	MENTAL RETARDATION AUTOSOMAL RECESSIVE TYPE 13	613192	confirmed	biallelic	loss of function
CTNNB1	MENTAL RETARDATION, AUTOSOMAL DOMINANT 19	615075	confirmed	monoallelic	loss of function
ZNF713	AUTISM	209850	possible	monoallelic	5_prime or 3_prime UTR mutation
KDM5C	MENTAL RETARDATION SYNDROMIC X-LINKED JARID1C-RELATED	300534	confirmed	hemizygous	loss of function
FLT4	MILROY DISEASE	153100	confirmed	monoallelic	all missense/in frame
SMAD2	CONGENITAL HEART DISEASE	No disease mim	possible	monoallelic	loss of function
CACNA1G	AUTOSOMAL RECESSIVE MENTAL RETARDATION	No disease mim	possible	biallelic	loss of function
PEX1	ADRENOLEUKODYSTROPHY NEONATAL	202370	confirmed	biallelic	loss of function
MPV17	MITOCHONDRIAL DNA DEPLETION SYNDROME 6	256810	confirmed	biallelic	loss of function
TSC1	TUBEROUS SCLEROSIS TYPE 1	191100	confirmed	monoallelic	loss of function
PNKP	EPILEPTIC ENCEPHALOPATHY, EARLY INFANTILE, 10	613402	confirmed	biallelic	loss of function
ALG13	CONGENITAL DISORDER OF GLYCOSYLATION, TYPE IS	300884	probable	hemizygous	all missense/in frame
SEC24D	SYNDROMIC OSTEOGENESIS IMPERFECTA	No disease mim	probable	biallelic	loss of function
FGFR2	BEARE-STEVENSON CUTIS GYRATA SYNDROME	123790	confirmed	monoallelic	activating
SYN1	EPILEPSY, X-LINKED, WITH VARIABLE LEARNING DISABILITIES AND BEHAVIOR DISORDERS	290927	probable	hemizygous	loss of function
L1CAM	SPASTIC PARAPLEGIA X-LINKED TYPE 1	303350	confirmed	hemizygous	loss of function
MKKS	BARDET-BIEDL SYNDROME TYPE 6	209900	confirmed	biallelic	loss of function
CCDC22	SYNDROMIC X-LINKED INTELLECTUAL DISABILITY	No disease mim	probable	hemizygous	all missense/in frame
SKI	SHPRINTZEN-GOLDBERG CRANIOSYNOSTOSIS SYNDROME	182212	confirmed	monoallelic	all missense/in frame
DGAT1	CONGENITAL DIARRHEAL DISORDERS	No disease mim	possible	biallelic	loss of function
SHOX	LERI-WEILL DYSCHONDROSTEOSIS	127300	confirmed	monoallelic	loss of function
CDH23	USHER SYNDROME TYPE 1D	601067	confirmed	biallelic	loss of function
DCHS1	PERIVENTRICULAR NEURONAL HETEROTOPIA	No disease mim	confirmed	biallelic	loss of function
POLR1D	TREACHER COLLINS SYNDROME TYPE 2	613717	confirmed	monoallelic	loss of function
GDF6	MICROPHTHALMIA ISOLATED TYPE 4	613094	confirmed	monoallelic	uncertain
SURF1	COMPLEX IV DEFICIENCY	220110	confirmed	biallelic	loss of function
PLCG2	FAMILIAL COLD AUTOINFLAMMATORY SYNDROME 3	614468	possible	monoallelic	loss of function
ACVR1	FIBRODYSPLASIA OSSIFICANS PROGRESSIVA	135100	probable	monoallelic	activating
PEX1	INFANTILE REFSUM DISEASE	266510	confirmed	biallelic	loss of function
PHOX2B	CENTRAL HYPOVENTILATION SYNDROME, CONGENITAL, WITH OR WITHOUT HIRSCHSPRUNG DISEASE	209880	confirmed	monoallelic	uncertain
ST14	ICHTHYOSIS AUTOSOMAL RECESSIVE WITH HYPOTRICHOSIS	610765	probable	biallelic	all missense/in frame
PLA2G6	NEURODEGENERATION WITH BRAIN IRON ACCUMULATION 2B	610217	both DD and IF	biallelic	loss of function
BRWD3	MENTAL RETARDATION X-LINKED TYPE 93	300659	confirmed	hemizygous	loss of function
WDR62	MICROCEPHALY CORTICAL MALFORMATIONS AND MENTAL RETARDATION	604317	confirmed	biallelic	loss of function
MYT1L	INTELLECTUAL DISABILITY	No disease mim	possible	monoallelic	loss of function
PEX10	PEROXISOME BIOGENESIS DISORDER COMPLEMENTATION GROUP 7	602859	confirmed	biallelic	loss of function
PPP2R5D	INTELLECTUAL DISABILITY	No disease mim	confirmed	monoallelic	dominant negative
B9D1	MECKEL SYNDROME 9	614209	probable	biallelic	loss of function
ERCC8	COCKAYNE SYNDROME TYPE A	216400	confirmed	biallelic	loss of function
COL4A2	PORENCEPHALY 2	614483	both DD and IF	monoallelic	dominant negative
DKC1	DKC1-RELATED DYSKERATOSIS CONGENITA	314912	confirmed	hemizygous	loss of function
NPC1	NIEMANN-PICK DISEASE, TYPE C1	257220	confirmed	biallelic	loss of function
GJA3	CATARACT ZONULAR PULVERULENT CATARACT TYPE 3	601885	confirmed	monoallelic	uncertain
FLNA	PERIVENTRICULAR NODULAR HETEROTOPIA TYPE 1	300049	confirmed	x-linked dominant	loss of function
DPM1	CONGENITAL DISORDERS OF GLYCOSYLATION	612379	confirmed	biallelic	loss of function
DLG3	MENTAL RETARDATION X-LINKED TYPE 90	300189	confirmed	hemizygous	loss of function
STAR	CHOLESTEROL DESMOLASE-DEFICIENT CONGENITAL ADRENAL HYPERPLASIA	201710	confirmed	biallelic	loss of function
GALE	EPIMERASE-DEFICIENCY GALACTOSEMIA	230350	confirmed	biallelic	loss of function
GLI3	PALLISTER-HALL SYNDROME	146510	confirmed	monoallelic	loss of function
MMACHC	METHYLMALONIC ACIDURIA AND HOMOCYSTINURIA, CBLC TYPE	277400	confirmed	biallelic	loss of function
FYCO1	CATARACT, AUTOSOMAL RECESSIVE CONGENITAL 2	610019	confirmed	biallelic	loss of function
BBS2	BARDET-BIEDL SYNDROME TYPE 2	209900	confirmed	biallelic	loss of function
APOPT1	MITOCHONDRIAL COMPLEX IV DEFICIENCY	220110	confirmed	biallelic	loss of function
FBXL4	FATAL ENCEPHALOPATHY, LACTIC ACIDOSIS, AND SEVERE MTDNA DEPLETION IN MUSCLE	No disease mim	confirmed	biallelic	loss of function
FBP1	FRUCTOSE 1,6 BISPHOSPHATASE DEFICIENCY	229700	confirmed	biallelic	loss of function
AGXT	HYPEROXALURIA, PRIMARY, TYPE 1	259900	both DD and IF	biallelic	loss of function
C21orf59	PRIMARY CILIARY DYSKINESIA	No disease mim	probable	biallelic	loss of function
TUSC3	MENTAL RETARDATION AUTOSOMAL RECESSIVE TYPE 7	611093	confirmed	biallelic	loss of function
TSEN2	PONTOCEREBELLAR HYPOPLASIA TYPE 2 AND TYPE 4	316970	probable	biallelic	all missense/in frame
LRIG2	UROFACIAL SYNDROME	236730	probable	biallelic	loss of function
SNIP1	SYMPTOMATIC EPILEPSY AND SKULL DYSPLASIA	614501	possible	biallelic	all missense/in frame
GDF3	MICROPHTHALMIA ISOLATED WITH COLOBOMA TYPE 6	613703	possible	monoallelic	all missense/in frame
PCYT1A	SPONDYLOMETAPHYSEAL DYSPLASIA WITH CONE-ROD DYSTROPHY	608940	confirmed	biallelic	loss of function
ZSWIM6	ACROMELIC FRONTONASAL DYSOSTOSIS	603671	probable	monoallelic	activating
NPHP1	JOUBERT SYNDROME TYPE 4	609583	confirmed	biallelic	loss of function
MAP2K2	CARDIOFACIOCUTANEOUS SYNDROME	115150	confirmed	monoallelic	activating
CAPRIN1	AUTISM OR INTELLECTUAL DISABILITY	No disease mim	possible	monoallelic	loss of function
MMP14	WINCHESTER SYNDROME	No disease mim	possible	biallelic	all missense/in frame
PRPS1	PHOSPHORIBOSYLPYROPHOSPHATE SYNTHETASE SUPERACTIVITY	300661	confirmed	hemizygous	activating
TAF2	AUTOSOMAL RECESSIVE MENTAL RETARDATION	No disease mim	possible	biallelic	all missense/in frame
GDF5	SYMPHALANGISM PROXIMAL SYNDROME	185800	confirmed	monoallelic	uncertain
FGFR3	THANATOPHORIC DYSPLASIA TYPE 1	187600	confirmed	monoallelic	activating
RAB23	ACROCEPHALOPOLYSYNDACTYLY TYPE 2	201000	confirmed	biallelic	loss of function
TMPRSS6	IRON-REFRACTORY IRON DEFICIENCY ANEMIA	206200	confirmed	biallelic	loss of function
GATA6	ATRIAL SEPTAL DEFECT 9	614475	confirmed	monoallelic	all missense/in frame
HMGCS2	3-HYDROXY-3-METHYLGLUTARYL-COA SYNTHASE 2 DEFICIENCY	605911	confirmed	biallelic	all missense/in frame
ASS1	CITRULLINEMIA TYPE I	615700	confirmed	biallelic	loss of function
POLG	MITOCHONDRIAL DNA DEPLETION SYNDROME 4A	607459	confirmed	biallelic	all missense/in frame
VPS33B	ARTHROGRYPOSIS, RENAL DYSFUNCTION, AND CHOLESTASIS 1	319164	confirmed	biallelic	loss of function
DCDC2	RENAL-HEPATIC CILIOPATHY	616217	probable	biallelic	loss of function
RNASET2	LEUKOENCEPHALOPATHY, CYSTIC, WITHOUT MEGALENCEPHALY	612951	confirmed	biallelic	loss of function
MGP	KEUTEL SYNDROME	245150	confirmed	biallelic	loss of function
PITX1	CONGENITAL CLUBFOOT	119800	probable	monoallelic	loss of function
PLA2G6	INFANTILE NEUROAXONAL DYSTROPHY 1	256600	both DD and IF	biallelic	loss of function
TCOF1	TREACHER COLLINS SYNDROME TYPE 1	154500	confirmed	monoallelic	loss of function
ERCC2	TRICHOTHIODYSTROPHY PHOTOSENSITIVE	601675	confirmed	biallelic	loss of function
DOCK7	EPILEPTIC ENCEPHALOPATHY, EARLY INFANTILE, 23	615859	probable	biallelic	loss of function
AIMP1	LEUKODYSTROPHY, HYPOMYELINATING, 3	260600	probable	biallelic	loss of function
EDA	TOOTH AGENESIS SELECTIVE X-LINKED TYPE 1	313500	confirmed	hemizygous	all missense/in frame
HDAC4	BRACHYDACTYLY-MENTAL RETARDATION SYNDROME	600430	confirmed	monoallelic	loss of function
CRBN	MENTAL RETARDATION AUTOSOMAL RECESSIVE TYPE 2A	607417	possible	biallelic	loss of function
FMR1	PREMATURE OVARIAN FAILURE SYNDROME TYPE 1	311360	both DD and IF	x-linked dominant	uncertain
PEX26	PEROXISOME BIOGENESIS DISORDER COMPLEMENTATION GROUP 8	608666	confirmed	biallelic	loss of function
MYH3	DISTAL ARTHROGRYPOSIS TYPE 2A	193700	confirmed	monoallelic	uncertain
HOXD13	BRACHYDACTYLY TYPE D	113200	confirmed	monoallelic	uncertain
LMNA	EMERY-DREIFUSS MUSCULAR DYSTROPHY TYPE 2	181350	both DD and IF	monoallelic	loss of function
COL2A1	PRIMARY AVASCULAR NECROSIS OF FEMORAL HEAD	608805	possible	monoallelic	all missense/in frame
SYNGAP1	MENTAL RETARDATION AUTOSOMAL DOMINANT TYPE 5	612621	confirmed	monoallelic	loss of function
ROGDI	KOHLSCHÂŸTTER-TÂšNZ SYNDROME	226750	confirmed	biallelic	loss of function
ERCC3	TRICHOTHIODYSTROPHY PHOTOSENSITIVE	601675	confirmed	biallelic	loss of function
GJB2	ICHTHYOSIS HYSTRIX-LIKE WITH DEAFNESS SYNDROME	602540	confirmed	monoallelic	all missense/in frame
NRAS	NOONAN SYNDROME TYPE 6	613224	confirmed	monoallelic	activating
NBN	NIJMEGEN BREAKAGE SYNDROME	251260	confirmed	biallelic	loss of function
LMX1B	NAIL-PATELLA SYNDROME	161200	confirmed	monoallelic	loss of function
POMT1	MUSCULAR DYSTROPHY-DYSTROGLYCANOPATHY LIMB-GIRDLE TYPE C1	609308	confirmed	biallelic	loss of function
LMNA	LIMB-GIRDLE MUSCULAR DYSTROPHY TYPE 1B	159001	both DD and IF	monoallelic	uncertain
COL2A1	SPONDYLOEPIMETAPHYSEAL DYSPLASIA STRUDWICK TYPE	184250	confirmed	monoallelic	all missense/in frame
GBA	GAUCHER DISEASE	230800	both DD and IF	biallelic	loss of function
DLD	LEIGH SYNDROME	256000	confirmed	biallelic	loss of function
ACAT1	ALPHA-METHYLACETOACETIC ACIDURIA	203750	confirmed	biallelic	loss of function
TSHB	HYPOTHRYOIDISM, CONGENITAL, NONGOITROUS 4	275100	confirmed	biallelic	loss of function
GJB2	VOHWINKEL SYNDROME	124500	confirmed	monoallelic	all missense/in frame
COX15	LEIGH SYNDROME	256000	confirmed	biallelic	loss of function
NPHP3	MECKEL SYNDROME TYPE 7	267010	confirmed	biallelic	loss of function
KDM5A	AUTOSOMAL RECESSIVE MENTAL RETARDATION	No disease mim	possible	biallelic	all missense/in frame
PDE6H	ACHROMATOPSIA	No disease mim	probable	biallelic	loss of function
DIS3L2	PERLMAN SYNDROME	267000	confirmed	biallelic	loss of function
GTF2H5	TRICHOTHIODYSTROPHY PHOTOSENSITIVE	601675	confirmed	biallelic	loss of function
COL9A2	MULTIPLE EPIPHYSEAL DYSPLASIA TYPE 2	600204	confirmed	monoallelic	dominant negative
HYAL1	MUCOPOLYSACCHARIDOSIS TYPE 9	601492	confirmed	biallelic	loss of function
HCFC1	MENTAL RETARDATION, X-LINKED 3	309541	confirmed	hemizygous	5_prime or 3_prime UTR mutation
IHH	ACROCAPITOFEMORAL DYSPLASIA	607778	confirmed	biallelic	all missense/in frame
NKX2-5	CONGENITAL HYPOTHYROIDISM NON-GOITROUS TYPE 5	225250	confirmed	monoallelic	uncertain
RNF168	RIDDLE SYNDROME	611943	possible	biallelic	loss of function
CEP83	INFANTILE NEPHRONOPHTHISIS AND INTELLECTUAL DISABILITY	No disease mim	confirmed	biallelic	loss of function
SHH	SOLITARY MEDIAN MAXILLARY CENTRAL INCISOR	147250	confirmed	monoallelic	loss of function
ITPR1	SPINOCEREBELLAR ATAXIA TYPE15	606658	probable	monoallelic	loss of function
WAC	INTELLECTUAL DISABILITY	No disease mim	confirmed	monoallelic	loss of function
CHD8	AUTISM	209850	probable	monoallelic	loss of function
CYP1B1	PRIMARY CONGENITAL GLAUCOMA TYPE 3A	231300	confirmed	biallelic	uncertain
SF3B4	ACROFACIAL DYSOSTOSIS 1, NAGER TYPE	154400	confirmed	monoallelic	loss of function
HNRNPU	EPILEPTIC ENCEPHALOPATHY	No disease mim	confirmed	monoallelic	loss of function
ATP8A2	CEREBELLAR ATAXIA, MENTAL RETARDATION, AND DYSEQUILIBRIUM SYNDROME 4	615268	possible	biallelic	all missense/in frame
BTD	BIOTINIDASE DEFICIENCY	253260	confirmed	biallelic	loss of function
SYP	MENTAL RETARDATION X-LINKED SYP-RELATED	300802	confirmed	hemizygous	loss of function
UROC1	UROCANASE DEFICIENCY	276880	confirmed	biallelic	uncertain
IGFBP7	RETINAL ARTERIAL MACROANEURYSM WITH SUPRAVALVULAR PULMONIC STENOSIS	614224	probable	biallelic	loss of function
IVD	ISOVALERIC ACIDEMIA	243500	confirmed	biallelic	loss of function
LRIT3	AUTOSOMAL-RECESSIVE COMPLETE CONGENITAL STATIONARY NIGHT BLINDNESS	615058	probable	biallelic	loss of function
SIL1	MARINESCO-SJOEGREN SYNDROME	248800	confirmed	biallelic	loss of function
KARS	DEAFNESS, AUTOSOMAL RECESSIVE 89	613916	both DD and IF	biallelic	all missense/in frame
SOX5	12P12.5 INTRAGENIC DELETIONS ASSOCIATED WITH INTELLECTUAL DISABILITY	No disease mim	probable	monoallelic	loss of function
ANO5	GNATHODIAPHYSEAL DYSPLASIA	166260	both DD and IF	monoallelic	activating
PORCN	FOCAL DERMAL HYPOPLASIA	305600	confirmed	x-linked dominant	loss of function
TGFBR2	TGFBR2-RELATED LOEYS-DIETZ SYNDROME	249163	confirmed	monoallelic	loss of function
FKTN	MUSCULAR DYSTROPHY-DYSTROGLYCANOPATHY LIMB-GIRDLE TYPE C4	611588	confirmed	biallelic	loss of function
NAA15	CONGENITAL HEART DISEASE and NEURODEVELOPMENTAL DISORDER	No disease mim	probable	monoallelic	loss of function
BBS7	BARDET-BIEDL SYNDROME TYPE 7	209900	confirmed	biallelic	loss of function
PTH	FAMILIAL ISOLATED HYPOPARATHYROIDISM	146200	probable	biallelic	loss of function
ETHE1	ETHYLMALONIC ENCEPHALOPATHY	602473	confirmed	biallelic	loss of function
CTSK	PYCNODYSOSTOSIS	265800	confirmed	biallelic	loss of function
COL3A1	EHLERS-DANLOS SYNDROME TYPE 4	130050	child IF	monoallelic	dominant negative
CCDC8	THREE M SYNDROME 3	614205	probable	biallelic	loss of function
LIPN	ICHTHYOSIS, LAMELLAR, 4	613943	probable	biallelic	loss of function
SLC24A1	NIGHT BLINDNESS, CONGENITAL STATIONARY, TYPE 1D	613830	possible	biallelic	loss of function
ATM	ATAXIA-TELANGIECTASIA	208900	confirmed	biallelic	loss of function
PRPS1	ARTS SYNDROME	301835	confirmed	hemizygous	loss of function
ERCC4	XFE PROGEROID SYNDROME	610965	probable	biallelic	loss of function
TMEM70	MITOCHONDRIAL COMPLEX V (ATP SYNTHASE) DEFICIENCY, NUCLEAR TYPE 2	614052	confirmed	biallelic	loss of function
MECP2	ENCEPHALOPATHY NEONATAL SEVERE DUE TO MECP2 MUTATIONS	300673	confirmed	hemizygous	loss of function
PHOX2B	NEUROBLASTOMA WITH HIRSCHSPRUNG DISEASE	613013	confirmed	monoallelic	uncertain
STAT1	FAMILIAL CANDIDIASIS TYPE 7	614162	confirmed	monoallelic	all missense/in frame
PGM1	CONGENITAL DISORDER OF GLYCOSYLATION, TYPE IT	614921	confirmed	biallelic	loss of function
NEK1	SHORT RIB-POLYDACTYLY SYNDORME, TYPE II	263520	confirmed	biallelic	loss of function
NEK1	SHORT RIB-POLYDACTYLY SYNDORME, TYPE II	263520	confirmed	digenic	loss of function
KCTD7	PROGRESSIVE MYOCLONIC EPILEPSY TYPE 3	611726	confirmed	biallelic	loss of function
FOXP1	MENTAL RETARDATION WITH LANGUAGE IMPAIRMENT AND AUTISTIC FEATURES	613670	confirmed	monoallelic	loss of function
SMARCAL1	SCHIMKE IMMUNOOSSEOUS DYSPLASIA	242900	confirmed	biallelic	loss of function
CHD7	CHARGE SYNDROME	214800	confirmed	monoallelic	loss of function
SPECC1L	FACIAL CLEFTING, OBLIQUE, 1	600251	probable	monoallelic	all missense/in frame
DHCR7	SMITH-LEMLI-OPITZ SYNDROME	270400	confirmed	biallelic	loss of function
PNKP	ATAXIA-OCULOMOTOR APRAXIA 4	616267	confirmed	biallelic	loss of function
RSPH3	PRIMARY CILIARY DYSKINESIA WITH CENTRAL-COMPLEX DEFECTS	No disease mim	confirmed	biallelic	loss of function
ITPR1	SPINOCEREBELLAR ATAXIA 29, CONGENITAL NONPROGRESSIVE	117360	probable	monoallelic	all missense/in frame
LARP7	ALAZAMI SYNDROME	615071	confirmed	biallelic	loss of function
KMT2A	WIEDEMANN-STEINER SYNDROME	605130	confirmed	monoallelic	loss of function
CYB5R3	METHEMOGLOBINEMIA DUE TO DEFICIENCY OF METHEMOGLOBIN REDUCTASE	319395	probable	biallelic	loss of function
KCNJ11	DIABETES MELLITUS, KCNJ11-RELATED TRANSIENT NEONATAL	261090	confirmed	monoallelic	activating
KCNJ11	DIABETES MELLITUS, KCNJ11-RELATED TRANSIENT NEONATAL	261090	confirmed	monoallelic	activating
CRADD	MENTAL RETARDATION, NON-SYNDROMIC	614499	possible	biallelic	all missense/in frame
PHF8	MENTAL RETARDATION SYNDROMIC X-LINKED SIDERIUS TYPE	300263	confirmed	hemizygous	loss of function
ARSE	CHONDRODYSPLASIA PUNCTATA 1, X-LINKED	302950	confirmed	hemizygous	loss of function
GRM1	CONGENITAL CEREBELLAR ATAXIA	614831	probable	biallelic	loss of function
STIL	MICROCEPHALY PRIMARY TYPE 7	612703	probable	biallelic	loss of function
TP63	ACRO-DERMATO-UNGUAL-LACRIMAL-TOOTH SYNDROME	103285	confirmed	monoallelic	uncertain
PIGN	MULTIPLE CONGENITAL ANOMALIES-HYPOTONIA-SEIZURES SYNDROME	614080	probable	biallelic	all missense/in frame
MAF	CATARACT PULVERULENT JUVENILE-ONSET MAF-RELATED	610202	confirmed	monoallelic	uncertain
BIN1	CENTRONUCLEAR MYOPATHY 2	255200	confirmed	biallelic	loss of function
DARS	HYPOMYELINATION WITH BRAIN STEM AND SPINAL CORD INVOLVEMENT AND LEG SPASTICITY.	615281	confirmed	biallelic	all missense/in frame
SRPX2	BILATERAL PERISYLVIAN POLYMICROGYRIA	300388	probable	hemizygous	uncertain
NPHP3	RENAL-HEPATIC-PANCREATIC DYSPLASIA	208540	confirmed	biallelic	loss of function
FKTN	CARDIOMYOPATHY DILATED TYPE 1X	611615	confirmed	biallelic	loss of function
CDKN1C	BECKWITH-WIEDEMANN SYNDROME	130650	confirmed	imprinted	loss of function
CDH3	HYPOTRICHOSIS, CONGENITAL, WITH JUVENILE MACULAR DYSTROPHY	601553	confirmed	biallelic	loss of function
CHD2	EPILEPTIC ENCEPHALOPATHY	No disease mim	confirmed	monoallelic	loss of function
CHM	CHOROIDEREMIA	303100	confirmed	hemizygous	loss of function
IKBKG	ECTODERMAL DYSPLASIA ANHIDROTIC WITH IMMUNODEFICIENCY X-LINKED	300291	confirmed	hemizygous	loss of function
TSHR	HYPERTHYROIDISM, FAMILIAL GESTATIONAL	603373	confirmed	monoallelic	activating
PTCH1	HOLOPROSENCEPHALY-7	610828	confirmed	monoallelic	uncertain
ERCC1	FANCONI ANEMIA	229154	confirmed	biallelic	loss of function
POC1A	SHORT STATURE, ONYCHODYSPLASIA, FACIAL DYSMORPHISM, AND HYPOTRICHOSIS SYNDROME	614813	confirmed	biallelic	loss of function
BMPR1B	BRACHYDACTYLY TYPE A2	112600	confirmed	biallelic	loss of function
PEX5	ZELLWEGER SYNDROME	214100	confirmed	biallelic	loss of function
MAF	CATARACT CONGENITAL CERULEAN TYPE 4	610202	confirmed	monoallelic	uncertain
MUT	METHYLMALONIC ACIDURIA TYPE MUT	251000	confirmed	biallelic	loss of function
PSAT1	PHOSPHOSERINE AMINOTRANSFERASE DEFICIENCY	610992	probable	biallelic	loss of function
PDE6H	RETINAL CONE DYSTROPHY 3 PDE6H	610024	probable	biallelic	5_prime or 3_prime UTR mutation
TMEM67	NEPHRONOPHTHISIS TYPE 11	613550	confirmed	biallelic	uncertain
TSHZ1	AURAL ATRESIA, CONGENITAL	607842	possible	monoallelic	loss of function
GRIN2A	LANDAU-KLEFFNER SYNDROME	245570	confirmed	monoallelic	loss of function
PACS1	INTELLECTUAL DISABILITY	No disease mim	probable	monoallelic	activating
FANCI	FANCI-RELATED FANCONI ANEMIA	234476	confirmed	biallelic	loss of function
SHH	HOLOPROSENCEPHALY TYPE 3	236100	confirmed	monoallelic	loss of function
GSPT2	XL INTELLECTUAL DISABILITY	No disease mim	probable	hemizygous	loss of function
GLIS3	DIABETES MELLITUS NEONATAL WITH CONGENITAL HYPOTHYROIDISM	610199	confirmed	biallelic	loss of function
RNF113A	X-LINKED TRICHOTHIODYSTROPHY	No disease mim	possible	hemizygous	loss of function
PPP2R1A	INTELLECTUAL DISABILITY	No disease mim	confirmed	monoallelic	dominant negative
ADAR	AICARDI-GOUTIERES SYNDROME ASSOCIATED WITH A TYPE I INTERFERON SIGNATURE	615010	confirmed	biallelic	loss of function
ADAR	AICARDI-GOUTIERES SYNDROME ASSOCIATED WITH A TYPE I INTERFERON SIGNATURE	615010	confirmed	monoallelic	loss of function
KIF4A	INTELLECTUAL DISABILITY	No disease mim	possible	hemizygous	loss of function
MAOA	BRUNNER SYNDROME	300615	probable	hemizygous	loss of function
MEGF8	CARPENTER SYNDROME	201000	confirmed	biallelic	loss of function
SKIV2L	TRICHOHEPATOENTERIC SYNDROME 2	615602	confirmed	biallelic	loss of function
BBS12	BARDET-BIEDL SYNDROME TYPE 12	209900	confirmed	biallelic	loss of function
GABRA1	EPILEPTIC ENCEPHALOPATHY	No disease mim	probable	monoallelic	all missense/in frame
C4orf26	AMYELOGENESIS	614832	confirmed	biallelic	loss of function
SMARCA4	RHABDOID TUMOR PREDISPOSITION SYNDROME 2	613325	confirmed	monoallelic	loss of function
AFF4	CORNELIA DE LANGE-LIKE SYNDROME	No disease mim	confirmed	monoallelic	activating
IFITM5	OSTEOGENESIS IMPERFECTA TYPE V	610967	confirmed	monoallelic	5_prime or 3_prime UTR mutation
NPC2	NIEMANN-PICK DISEASE, TYPE C2	607625	confirmed	biallelic	loss of function
SLC9A9	SUSCEPTIBILITY TO AUTISM TYPE 16	613410	possible	monoallelic	loss of function
NDUFS1	MITOCHONDRIAL RESPIRATORY CHAIN COMPLEX I DEFICIENCY	252010	confirmed	biallelic	all missense/in frame
CIC	CAPICUA, DROSOPHILA, HOMOLOG OF	612082	possible	monoallelic	uncertain
EIF4A3	RICHIERI-COSTA-PEREIRA SYNDROME	No disease mim	confirmed	biallelic	5_prime or 3_prime UTR mutation
CRYGD	CATARACT AUTOSOMAL DOMINANT	604219	confirmed	monoallelic	uncertain
CACNA1H	EPILEPSY, CHILDHOOD ABSENCE, SUSCEPTIBILITY TO, 6	611942	possible	monoallelic	all missense/in frame
ST3GAL3	MENTAL RETARDATION, AUTOSOMAL RECESSIVE 12	611090	probable	biallelic	all missense/in frame
KCNQ2	EPILEPTIC ENCEPHALOPATHY EARLY INFANTILE TYPE 7	613720	confirmed	monoallelic	loss of function
CLCN4	INFANTILE EPILEPTIC ENCEPHALOPATHY AND/OR INTELLECTUAL DISABILITY	No disease mim	possible	monoallelic	all missense/in frame
MAB21L2	MICROPHTHALMIA, SYNDROMIC 14	615877	confirmed	monoallelic	activating
MAB21L2	MICROPHTHALMIA, SYNDROMIC 14	615877	confirmed	biallelic	loss of function
ATP6AP2	MENTAL RETARDATION X-LINKED WITH EPILEPSY	300423	possible	hemizygous	uncertain
CEP152	SECKEL SYNDROME TYPE 5	613823	confirmed	biallelic	loss of function
SMAD4	JUVENILE POLYPOSIS SYNDROME	174900	both DD and IF	monoallelic	loss of function
SLC33A1	AUTOSOMAL-RECESSIVE DISORDER WITH CONGENITAL CATARACTS, HEARING LOSS, AND LOW SERUM COPPER AND CERULOPLASMIN	No disease mim	confirmed	biallelic	loss of function
FGD1	AARSKOG-SCOTT SYNDROME	305400	confirmed	hemizygous	loss of function
PRMT9	AUTOSOMAL RECESSIVE MENTAL RETARDATION	No disease mim	possible	biallelic	all missense/in frame
HPGD	CRANIOOSTEOARTHROPATHY	259100	confirmed	biallelic	loss of function
COL2A1	RHEGMATOGENOUS RETINAL DETACHMENT AUTOSOMAL DOMINANT	609508	confirmed	monoallelic	loss of function
PEX7	PEROXISOME BIOGENESIS DISORDER COMPLEMENTATION GROUP 11	601757	confirmed	biallelic	loss of function
COQ8A	COENZYME Q10 DEFICIENCY	607426	confirmed	biallelic	loss of function
XPA	XERODERMA PIGMENTOSUM, GROUP A	278700	confirmed	biallelic	loss of function
TDRD7	CATARACT CONGENITAL AUTOSOMAL RECESSIVE TYPE 4	613887	possible	biallelic	uncertain
TTI2	AUTOSOMAL RECESSIVE MENTAL RETARDATION	No disease mim	probable	biallelic	all missense/in frame
NODAL	HETEROTAXY SYNDROME	207574	confirmed	monoallelic	loss of function
FIG4	CLEIDOCRANIAL DYSPLASIA WITH MICROGNATHIA, ABSENT THUMBS, AND DISTAL APHALANGIA YUNIS-VARON SYNDROME	216340	probable	biallelic	loss of function
BLM	BLOOM SYNDROME	210900	confirmed	biallelic	loss of function
TMEM135	AUTOSOMAL RECESSIVE MENTAL RETARDATION	No disease mim	possible	biallelic	all missense/in frame
GABRG2	EPILEPSY, GENERALIZED, WITH FEBRILE SEIZURES PLUS, TYPE 3	611277	probable	monoallelic	loss of function
MEOX1	KLIPPEL-FEIL ANOMALY	118100	probable	biallelic	loss of function
SIX1	DEAFNESS AUTOSOMAL DOMINANT TYPE 23	605192	confirmed	monoallelic	all missense/in frame
NKX2-1	CHOREOATHETOSIS, HYPOTHYROIDISM, AND NEONATAL RESPIRATORY DISTRESS	610978	confirmed	monoallelic	loss of function
IL11	CRANIOSYNOSTOSIS AND DENTAL ANOMALIES	614188	possible	biallelic	all missense/in frame
AMT	GLYCINE ENCEPHALOPATHY	605899	confirmed	biallelic	loss of function
XPNPEP3	NEPHRONOPHTHISIS-LIKE NEPHROPATHY TYPE 1	613159	possible	biallelic	loss of function
CUL7	3-M SYNDROME 1	273750	confirmed	biallelic	loss of function
CTSD	NEURONAL CEROID LIPOFUSCINOSIS TYPE 10	610127	confirmed	biallelic	loss of function
RPGRIP1L	JOUBERT SYNDROME TYPE 7	611560	confirmed	biallelic	loss of function
SCN1B	BRUGADA SYNDROME 5	612838	confirmed	monoallelic	loss of function
RAB3GAP1	WARBURG MICRO SYNDROME TYPE 1	600118	confirmed	biallelic	loss of function
EDNRB	ABCD SYNDROME	600501	confirmed	monoallelic	loss of function
SLC2A1	GLUT1 DEFICIENCY SYNDROME TYPE 2	612126	confirmed	monoallelic	loss of function
COMP	MULTIPLE EPIPHYSEAL DYSPLASIA TYPE 1	132400	confirmed	monoallelic	dominant negative
SDCCAG8	SENIOR-LOKEN SYNDROME 7	613615	confirmed	biallelic	loss of function
NPHP3	NEPHRONOPHTHISIS TYPE 3	604387	confirmed	biallelic	loss of function
NFIX	MARSHALL-SMITH SYNDROME	602535	confirmed	monoallelic	loss of function
PTCH1	BASAL CELL NEVUS SYNDROME	109400	confirmed	monoallelic	loss of function
ACAN	SPONDYLOEPIMETAPHYSEAL DYSPLASIA AGGRECAN TYPE	612813	confirmed	biallelic	all missense/in frame
ATP6V1B2	ZIMMERMANN-LABAND SYNDROME	No disease mim	probable	monoallelic	dominant negative
PQBP1	RENPENNING S(YNDROME 1	309500	confirmed	hemizygous	loss of function
MCPH1	MICROCEPHALY PRIMARY TYPE 1	251200	confirmed	biallelic	loss of function
NEXMIF	KIAA2022	300912	probable	hemizygous	uncertain
LMNA	LETHAL TIGHT SKIN CONTRACTURE SYNDROME	275210	both DD and IF	monoallelic	activating
SPAG1	PRIMARY CILIARY DYSKINESIA ASSOCIATED WITH DEFECTIVE OUTER AND INNER DYNEIN ARMS.	No disease mim	confirmed	biallelic	loss of function
GLE1	ARTHROGRYPOSIS, LETHAL, WITH ANTERIOR HORN CELL DISEASE	611890	confirmed	biallelic	all missense/in frame
LMNA	HEART-HAND SYNDROME SLOVENIAN TYPE	610140	both DD and IF	monoallelic	uncertain
ZFPM2	TETRALOGY OF FALLOT	187500	possible	monoallelic	all missense/in frame
CCDC39	CILIARY DYSKINESIA, PRIMARY, 14	613807	confirmed	biallelic	loss of function
NUBPL	MITOCHONDRIAL COMPLEX I DEFICIENCY	252010	confirmed	biallelic	loss of function
NHS	CATARACT CONGENITAL X-LINKED	302200	confirmed	hemizygous	loss of function
MYH9	MACROTHROMBOCYTOPENIA WITH PROGRESSIVE SENSORINEURAL DEAFNESS	600208	confirmed	monoallelic	loss of function
ITGA6	EPIDERMOLYSIS BULLOSA WITH PYLORIC ATRESIA	226730	possible	monoallelic	loss of function
GPC6	OMODYSPLASIA TYPE 1 (OMOD1) [	258315	probable	biallelic	loss of function
POMP	KERATOSIS LINEARIS WITH ICHTHYOSIS CONGENITA AND SCLEROSING KERATODERMA	601952	possible	biallelic	cis-regulatory or promotor mutation
MYO5A	GRISCELLI SYNDROME TYPE 3	609227	confirmed	biallelic	loss of function
EZH2	WEAVER SYNDROME 2	614421	confirmed	monoallelic	all missense/in frame
PTH1R	CHONDRODYSPLASIA BLOMSTRAND TYPE	215045	confirmed	biallelic	loss of function
GLMN	GLOMUVENOUS MALFORMATIONS	138000	confirmed	monoallelic	loss of function
FOXC2	HEREDITARY LYMPHEDEMA II	241432	confirmed	monoallelic	loss of function
COL4A4	ALPORT SYNDROME AUTOSOMAL RECESSIVE	203780	confirmed	biallelic	loss of function
TK2	MITOCHONDRIAL DNA DEPLETION SYNDROME, MYOPATHIC FORM	258276	confirmed	biallelic	all missense/in frame
ETFB	GLUTARIC ACIDURIA TYPE 2B	231680	confirmed	biallelic	loss of function
GJA1	SYNDACTYLY TYPE 3	186100	possible	monoallelic	all missense/in frame
PLXND1	TRUNCUS ARTERIOSIS	No disease mim	possible	biallelic	all missense/in frame
UTP4	NORTH AMERICAN INDIAN CHILDHOOD CIRRHOSIS	205306	possible	biallelic	all missense/in frame
GJA1	AUTOSOMAL RECESSIVE OCULODENTODIGITAL DYSPLASIA	257850	confirmed	biallelic	loss of function
TXNL4A	BURN MCKEOWN SYNDROME	608572	confirmed	biallelic	loss of function
ERCC4	XERODERMA PIGMENTOSUM, GROUP F	278760	confirmed	biallelic	loss of function
COL2A1	SPONDYLOEPIPHYSEAL DYSPLASIA CONGENITA	183900	confirmed	monoallelic	uncertain
IFIH1	SINGLETON-MERTEN SYNDROME	182250	probable	monoallelic	activating
ITGA8	RENAL HYPODYSPLASIA/APLASIA 1	191830	probable	biallelic	loss of function
ORC6	MEIER-GORLIN SYNDROME 3	613803	confirmed	biallelic	loss of function
POU1F1	POU1F1-RELATED COMBINED PITUITARY HORMONE DEFICIENCY	613038	confirmed	biallelic	loss of function
FOXC1	IRIDOGONIODYSGENESIS ANOMALY	601631	confirmed	monoallelic	loss of function
PDHA1	INTELLECTUAL DISABILTIY	312170	confirmed	hemizygous	loss of function
COL11A1	STICKLER SYNDROME, TYPE II	604841	confirmed	monoallelic	dominant negative
ENTPD1	AUTOSOMAL RECESSIVE MENTAL RETARDATION	No disease mim	possible	biallelic	all missense/in frame
ERCC1	CEREBROOCULOFACIOSKELETAL SYNDROME 4	298956	confirmed	biallelic	loss of function
EFNB1	CRANIOFRONTONASAL SYNDROME	304110	confirmed	x-linked over-dominance	loss of function
CC2D1A	MENTAL RETARDATION AUTOSOMAL RECESSIVE TYPE 3	608443	confirmed	biallelic	loss of function
UBR7	AUTOSOMAL RECESSIVE MENTAL RETARDATION	No disease mim	possible	biallelic	all missense/in frame
FKTN	MUSCULAR DYSTROPHY-DYSTROGLYCANOPATHY CONGENITAL WITH BRAIN AND EYE ANOMALIES TYPE A4	253800	confirmed	biallelic	loss of function
DDX59	OROFACIODIGITAL SYNDROME	No disease mim	probable	biallelic	all missense/in frame
NDUFB11	MICROPHTHALMIA WITH LINEAR SKIN DEFECTS SYNDROME	No disease mim	probable	x-linked dominant	loss of function
MYH8	DISTAL ARTHROGRYPOSIS TYPE	158300	both DD and IF	monoallelic	loss of function
GM2A	GM2-GANGLIOSIDOSIS TYPE AB	272750	confirmed	biallelic	loss of function
MCOLN1	MUCOLIPIDOSIS IV	252650	confirmed	biallelic	loss of function
ERF	COMPLEX CRANIOSYNOSTOSIS	No disease mim	confirmed	monoallelic	loss of function
EDNRA	MANDIBULOFACIAL DYSOSTOSIS WITH ALOPECIA	No disease mim	confirmed	monoallelic	activating
PEX7	RHIZOMELIC CHONDRODYSPLASIA PUNCTATA TYPE 1	215100	confirmed	biallelic	loss of function
FBN1	ISOLATED ECTOPIA LENTIS	129600	possible	monoallelic	all missense/in frame
DYM	DYGGVE-MELCHIOR-CLAUSEN SYNDROME	223800	confirmed	biallelic	loss of function
TRIM37	MULIBREY NANISM	213300	confirmed	biallelic	loss of function
AKR1D1	BILE ACID SYNTHESIS DEFECT, CONGENITAL, 2	235555	confirmed	biallelic	loss of function
DMD	CARDIOMYOPATHY DILATED X-LINKED TYPE 3B	302045	confirmed	hemizygous	loss of function
RANBP2	ACUTE NECROTIZING ENCEPHALOPATHY 1, SUSCEPTIBILITY TO	285648	possible	monoallelic	all missense/in frame
SCRIB	8Q24.3 DELETION-LIKE	No disease mim	possible	monoallelic	loss of function
PGAP3	HYPERPHOSPHATASIA WITH MENTAL RETARDATION SYNDROME 4	615716	confirmed	biallelic	loss of function
SPTLC2	NEUROPATHY, HEREDITARY SENSORY AND AUTONOMIC, TYPE IC	613640	both DD and IF	monoallelic	all missense/in frame
HIST1H4B	AUTOSOMAL RECESSIVE MENTAL RETARDATION	No disease mim	possible	biallelic	loss of function
ACADVL	VERY LONG CHAIN ACYL-COENZYME A DEHYDROGENASE DEFICIENCY	201475	confirmed	biallelic	loss of function
PCCB	PROPIONIC ACIDEMIA	606054	confirmed	biallelic	loss of function
FOXP3	IPEX SYNDROME	304790	confirmed	hemizygous	loss of function
HSF4	CATARACT ZONULAR HSF4-RELATED	116800	confirmed	monoallelic	uncertain
NOTCH3	INFANTILE MYOFIBROMATOSIS	615293	possible	monoallelic	activating
TP63	LIMB-MAMMARY SYNDROME	603543	confirmed	monoallelic	uncertain
BSND	BARTTER SYNDROME TYPE 4A	602522	confirmed	biallelic	loss of function
COX6B1	MITOCHONDRIAL COMPLEX IV DEFICIENCY	220110	confirmed	biallelic	loss of function
PUF60	8Q24.3 DELETION-LIKE	No disease mim	possible	monoallelic	loss of function
SMARCB1	?COFFIN-SIRIS SYNDROME	135900	confirmed	monoallelic	loss of function
PALB2	FANCONI ANEMIA, COMPLEMENTATION GROUP N	610832	confirmed	biallelic	loss of function
SOX9	CAMPOMELIC DYSPLASIA	114290	confirmed	monoallelic	loss of function
TBC1D24	DOORS SYNDROME	220500	confirmed	biallelic	loss of function
COL3A1	EHLERS-DANLOS SYNDROME TYPE 3	130020	child IF	monoallelic	dominant negative
WDR34	SEVERE ASPHYXIATING THORACIC DYSPLASIA	No disease mim	confirmed	biallelic	all missense/in frame
VIP	ASPERGER	No disease mim	possible	monoallelic	loss of function
PGM3	IMMUNODEFICIENCY 23	615816	confirmed	biallelic	loss of function
IKBKG	SUSCEPTIBILITY TO X-LINKED FAMILIAL ATYPICAL MICOBACTERIOSIS TYPE 1	300636	confirmed	hemizygous	loss of function
SUCLG1	FATAL INFANTILE LACTIC ACIDOSIS	308078	confirmed	biallelic	loss of function
LRP5	OSTEOPOROSIS-PSEUDOGLIOMA SYNDROME	259770	confirmed	biallelic	loss of function
PAX6	ANIRIDIA	106210	confirmed	monoallelic	loss of function
INPP4A	AUTOSOMAL RECESSIVE MENTAL RETARDATION	No disease mim	possible	biallelic	loss of function
PAK3	MENTAL RETARDATION X-LINKED TYPE 30	300558	confirmed	hemizygous	loss of function
SLC31A1	AUTOSOMAL RECESSIVE MENTAL RETARDATION	No disease mim	possible	biallelic	all missense/in frame
FANCI	FANCONI ANEMIA	229154	confirmed	biallelic	loss of function
CSTB	UNVERRICHT-LUNDBORG DISEASE	254800	confirmed	biallelic	loss of function
DSPP	DENTINOGENESIS IMPERFECTA, SHIELDS TYPE II	125490	confirmed	monoallelic	loss of function
TH	DOPA-RESPONSIVE DYSTONIA	605407	confirmed	biallelic	loss of function
FBN1	WEILL-MARCHESANI SYNDROME AUTOSOMAL DOMINANT	608328	possible	monoallelic	loss of function
MAGT1	MENTAL RETARDATION X-LINKED TYPE 95	300716	possible	hemizygous	loss of function
CCDC65	PRIMARY CILIARY DYSKINESIA	No disease mim	confirmed	biallelic	loss of function
POMGNT1	MUSCULAR DYSTROPHY-DYSTROGLYCANOPATHY LIMB-GIRDLE TYPE C3	613157	confirmed	biallelic	uncertain
DRC1	PRIMARY CILARY DYSKINEASIA	244400	probable	biallelic	loss of function
RAD50	NIJMEGEN BREAKAGE SYNDROME-LIKE DISORDER	613078	possible	biallelic	loss of function
FBN1	MASS SYNDROME/OVERLAP CONNECTIVE TISSUE DISEASE	604308	confirmed	monoallelic	loss of function
RNASEH2C	AICARDI-GOUTIERES SYNDROME 3	610329	confirmed	biallelic	loss of function
WNT4	MULLERIAN APLASIA AND HYPERANDROGENISM	158330	probable	monoallelic	all missense/in frame
CCDC40	CILIARY DYSKINESIA, PRIMARY, 15	613808	confirmed	biallelic	loss of function
GUCY2C	FAMILIAL DIARRHEA DIARRHEA 6	614616	confirmed	monoallelic	activating
PYCR2	POSTNATAL MICROCEPHALY, HYPOMYELINATION, AND REDUCED CEREBRAL WHITE-MATTER VOLUME	No disease mim	probable	biallelic	all missense/in frame
COX10	MITOCHONDRIAL COMPLEX IV DEFICIENCY	220110	confirmed	biallelic	uncertain
COL4A3	ALPORT SYNDROME AUTOSOMAL DOMINANT	104200	confirmed	monoallelic	loss of function
GDF5	ACROMESOMELIC CHONDRODYSPLASIA HUNTER-THOMPSON TYPE	201250	confirmed	biallelic	uncertain
FANCL	FANCONI ANEMIA	229154	probable	biallelic	loss of function
SBDS	SHWACHMAN-DIAMOND SYNDROME	607444	confirmed	biallelic	loss of function
RTTN	BILATERAL DIFFUSE POLYMICROGYRIA	614833	probable	biallelic	all missense/in frame
IGF1	INSULIN-LIKE GROWTH FACTOR I DEFICIENCY	608747	confirmed	biallelic	loss of function
TRPV4	METATROPIC DYSPLASIA	156530	confirmed	monoallelic	all missense/in frame
FRAS1	FRASER SYNDROME	219000	confirmed	biallelic	loss of function
SNX14	ID, MACROCEPHALY AND CEREBELLAR HYPOPLASIA	No disease mim	confirmed	biallelic	loss of function
PDGFRB	FAMILIAL INFANTILE MYOFIBROMATOSIS	228550	confirmed	monoallelic	activating
NSD1	SOTOS SYNDROME	117550	confirmed	monoallelic	loss of function
SPRTN	PROGEROID SYNDROME	No disease mim	possible	biallelic	all missense/in frame
SALL4	DUANE-RADIAL RAY SYNDROME	173212	confirmed	monoallelic	loss of function
FBXO25	F-BOX ONLY PROTEIN 25	609098	possible	monoallelic	uncertain
FGFR2	ACROCEPHALOSYNDACTYLY TYPE V	101600	confirmed	monoallelic	activating
GATM	ARGININE:GLYCINE AMIDINOTRANSFERASE DEFICIENCY	612718	confirmed	biallelic	loss of function
AHDC1	XIA-GIBBS SYNDROME	615829	confirmed	monoallelic	loss of function
DDOST	CONGENITAL DISORDER OF GLYCOSYLATION, TYPE IR	614507	confirmed	biallelic	loss of function
ENPP1	ARTERIAL CALCIFICATION, GENERALIZED, OF INFANCY, 1	208000	confirmed	biallelic	loss of function
RAB18	WARBURG MICRO SYNDROME TYPE 3	614222	confirmed	biallelic	loss of function
HNF4A	ATYPICAL DOMINANT FANCONI SYNDROME WITH MODY	315353	confirmed	monoallelic	uncertain
NDUFS4	LEIGH SYNDROME DUP	256000	confirmed	biallelic	loss of function
CHRNA1	MULTIPLE PTERYGIUM SYNDROME LETHAL TYPE	253290	probable	biallelic	loss of function
PAX6	ANIRIDIA CEREBELLAR ATAXIA AND MENTAL DEFICIENCY	206700	confirmed	monoallelic	loss of function
MFRP	MICROPHTHALMIA ISOLATED TYPE 5	611040	confirmed	biallelic	loss of function
ANKH	CHONDROCALCINOSIS 2	118600	confirmed	monoallelic	all missense/in frame
CDKL5	EPILEPTIC ENCEPHALOPATHY EARLY INFANTILE TYPE 2	300672	confirmed	x-linked dominant	loss of function
KCNB1	EPILEPTIC ENCEPHALOPATHY, EARLY INFANTILE, 26	616056	confirmed	monoallelic	all missense/in frame
PSAP	ATYPICAL KRABBE DISEASE	611722	confirmed	biallelic	loss of function
GMPPA	GLYCOSYLATION DISORDER CHARACTERIZED BY INTELLECTUAL DISABILITY AND AUTONOMIC DYSFUNCTION	No disease mim	confirmed	biallelic	loss of function
EEF1A2	INFANTILE EPILEPTIC ENCEPHALOPATHY	No disease mim	probable	monoallelic	activating
TPP1	NEURONAL CEROID LIPOFUSCINOSIS TYPE 2	204500	confirmed	biallelic	loss of function
GJA1	AUTOSOMAL DOMINANT OCULODENTODIGITAL DYSPLASIA	164200	confirmed	monoallelic	uncertain
PIEZO2	ARTHROGRYPOSIS, DISTAL, TYPE 3	114300	confirmed	monoallelic	loss of function
ZBTB20	PRIMROSE SYNDROME	259050	confirmed	monoallelic	dominant negative
CASK	MRX WITH/WITHOUT NYSTAGMUS	300749	confirmed	hemizygous	all missense/in frame
CEP290	MECKEL SYNDROME TYPE 4	611134	confirmed	biallelic	loss of function
EOMES	POLYMICROGYRIA AND CORPUS CALLOSUM AGENESIS	No disease mim	possible	biallelic	loss of function
VIPAS39	ARTHROGRYPOSIS, RENAL DYSFUNCTION, AND CHOLESTASIS 2	613404	confirmed	biallelic	loss of function
CISD2	WOLFRAM SYNDROME TYPE 2	604928	both DD and IF	biallelic	loss of function
NR5A1	SPERMATOGENIC FAILURE 8	613957	both DD and IF	monoallelic	all missense/in frame
SCN8A	EPILEPTIC ENCEPHALOPATHY, EARLY INFANTILE, 13	614558	confirmed	monoallelic	dominant negative
DDX11	WARSAW BREAKAGE SYNDROME	613398	confirmed	biallelic	loss of function
TSEN54	PONTOCEREBELLAR HYPOPLASIA TYPE 2 AND TYPE 4	316970	confirmed	biallelic	loss of function
KAT6B	GENITOPATELLAR SYNDROME	606170	confirmed	monoallelic	dominant negative
FOXRED1	MITOCHONDRIAL COMPLEX I DEFICIENCY	252010	confirmed	biallelic	loss of function
GJB2	BART-PUMPHREY SYNDROME	149200	confirmed	monoallelic	all missense/in frame
POLR1A	ACROFACIAL DYSOSTOSIS, CINCINNATI TYPE	No disease mim	probable	monoallelic	loss of function
GALNS	MUCOPOLYSACCHARIDOSIS TYPE 4A	253000	confirmed	biallelic	loss of function
HCFC1	COBALAMIN DISORDER	No disease mim	confirmed	hemizygous	loss of function
COG8	COG8-CDG	300204	confirmed	biallelic	loss of function
CRYBB2	CATARACT, CONGENITAL, CERULEAN TYPE, 2	601547	confirmed	monoallelic	uncertain
PLOD1	EHLERS-DANLOS SYNDROME, KYPHOSCOLIOTIC FORM	225400	confirmed	biallelic	loss of function
POC1A	PRIMORDIAL DWARFISM	615272	confirmed	biallelic	loss of function
UQCRB	MITOCHONDRIAL RESPIRATORY CHAIN COMPLEX III DEFICIENCY, UQCRB-RELATED	257827	probable	biallelic	loss of function
CLN8	NEURONAL CEROID LIPOFUSCINOSIS TYPE 8 NORTHERN EPILEPSY VARIANT	610003	confirmed	biallelic	loss of function
SHANK1	AUTISM	209850	probable	monoallelic	loss of function
DMD	DUCHENNE MUSCULAR DYSTROPHY	310200	confirmed	hemizygous	loss of function
HYDIN	CILIARY DYSKINESIA, PRIMARY, 5	608647	confirmed	biallelic	loss of function
TIMM8A	MOHR-TRANEBJAERG SYNDROME	304700	both DD and IF	hemizygous	loss of function
TCTN3	MOHR-MAJEWSKI SYNDROME	258860	confirmed	biallelic	loss of function
KIF22	SPONDYLOEPIMETAPHYSEAL DYSPLASIA WITH JOINT LAXITY, TYPE 2	603546	confirmed	monoallelic	activating
NDUFA1	MITOCHONDRIAL RESPIRATORY CHAIN COMPLEX I DEFICIENCY	252010	confirmed	hemizygous	loss of function
GLIS2	NEPHRONOPHTHISIS 7	611498	probable	biallelic	loss of function
ASXL1	BOHRING-OPITZ SYNDROME	605039	confirmed	monoallelic	loss of function
TBR1	AUTISM	209850	probable	monoallelic	loss of function
CLN5	NEURONAL CEROID LIPOFUSCINOSIS TYPE 5	256731	confirmed	biallelic	loss of function
DYNC1H1	SEVERE ID WITH NEURONAL MIGRATION DISORDER	600112	confirmed	monoallelic	all missense/in frame
LEMD3	MELORHEOSTOSIS	155950	confirmed	monoallelic	loss of function
DCX	LISSENCEPHALY X-LINKED TYPE 1	300067	confirmed	hemizygous	loss of function
NOTCH1	ADAMS OLIVER SYNDROME	No disease mim	probable	monoallelic	loss of function
CREBBP	RUBINSTEIN-TAYBI SYNDROME TYPE 1	180849	confirmed	monoallelic	loss of function
GPC3	SIMPSON-GOLABI-BEHMEL SYNDROME, TYPE 1	312870	confirmed	hemizygous	loss of function
SHOC2	NOONAN-LIKE SYNDROME WITH LOOSE ANAGEN HAIR	607721	confirmed	monoallelic	activating
SLC39A13	EHLERS-DANLOS SYNDROME-LIKE SPONDYLOCHEIRODYSPLASIA	612350	confirmed	biallelic	all missense/in frame
ZIC3	HETEROTAXY SYNDROME	207574	confirmed	hemizygous	loss of function
[truncated: 314 more rows]
