# Supplementary material for: Flexible and scalable diagnostic filtering of genomic variants using G2P with Ensembl VEP
Source: Nat Commun. 2019 May 30;10:2373. doi: 10.1038/s41467-019-10016-3 (PMC6542828; doi:10.1038/s41467-019-10016-3)
Supplement: Supplementary file 5 — Supplementary Data 2 [file 41467_2019_10016_MOESM5_ESM.xlsx]

## Sheet: Supplementary Data File 2
Supplementary Data File 2: Summary of January 2018 Freeze of G2PCancer dataset
gene symbol	disease name	disease mim	DDD category	allelic requirement	mutation consequence
APC	DESMOID DISEASE, HEREDITARY	No disease mim	confirmed	monoallelic
APC	ADENOMATOUS POLYPOSIS COLI	No disease mim	confirmed	monoallelic	loss of function
ATM	ATAXIA-TELANGIECTASIA	208900	confirmed	biallelic	loss of function
BAP1	TUMOR PREDISPOSITION SYNDROME	No disease mim	confirmed	monoallelic	loss of function
BMPR1A	JUVENILE POLYPOSIS SYNDROME, INFANTILE FORM	No disease mim	confirmed	monoallelic	loss of function
BRCA1	BREAST-OVARIAN CANCER, FAMILIAL, 1	No disease mim	confirmed	monoallelic	loss of function
BRCA2	PROSTATE CANCER	No disease mim	confirmed	monoallelic	loss of function
BRCA2	WILMS TUMOR	No disease mim	confirmed	monoallelic	loss of function
BRCA2	FANCONI ANEMIA, COMPLEMENTATION GROUP D1	No disease mim	confirmed	biallelic	loss of function
BRCA2	BREAST-OVARIAN CANCER, FAMILIAL, 2	No disease mim	confirmed	monoallelic	loss of function
BRIP1	FANCONI ANEMIA, COMPLEMENTATION GROUP J	609054	confirmed	biallelic	loss of function
BUB1B	MOSAIC VARIEGATED ANEUPLOIDY SYNDROME 1	257300	confirmed	biallelic	loss of function
CDH1	GASTRIC CANCER, FAMILIAL DIFFUSE, WITH OR WITHOUT CLEFT LIP AND/OR PALATE	No disease mim	confirmed	monoallelic	loss of function
CDK4	MELANOMA, CUTANEOUS MALIGNANT, 3	No disease mim	confirmed	monoallelic
CDKN1C	BECKWITH-WIEDEMANN SYNDROME	130650	confirmed	monoallelic	loss of function
CDKN2A	MELANOMA, CUTANEOUS MALIGNANT, 2	No disease mim	confirmed	monoallelic	loss of function
CEBPA	LEUKEMIA, ACUTE MYELOID	No disease mim	confirmed	monoallelic	loss of function
CEP57	MOSAIC VARIEGATED ANEUPLOIDY SYNDROME 2	614114	confirmed	biallelic	loss of function
CHEK2	LI-FRAUMENI SYNDROME	No disease mim	confirmed	monoallelic	loss of function
CYLD	CYLINDROMATOSIS, FAMILIAL	No disease mim	confirmed	monoallelic	loss of function
CYLD	TRICHOEPITHELIOMA, MULTIPLE FAMILIAL, 1	No disease mim	confirmed	monoallelic	loss of function
CYLD	BROOKE-SPIEGLER SYNDROME	No disease mim	confirmed	monoallelic	loss of function
DDB2	XERODERMA PIGMENTOSUM, GROUP E, DDB-NEGATIVE SUBTYPE	278740	confirmed	biallelic	loss of function
DICER1	GOITER, MULTINODULAR 1, WITH OR WITHOUT SERTOLI-LEYDIG CELL TUMORS	No disease mim	confirmed	monoallelic	loss of function
DICER1	RHABDOMYOSARCOMA, EMBRYONAL, 2	No disease mim	probable	monoallelic	loss of function
DICER1	PLEUROPULMONARY BLASTOMA	No disease mim	confirmed	monoallelic
DIS3L2	PERLMAN SYNDROME	267000	confirmed	biallelic	loss of function
EPCAM	COLORECTAL CANCER, HEREDITARY NONPOLYPOSIS, TYPE 8	No disease mim	confirmed		loss of function
ERCC2	XERODERMA PIGMENTOSUM, GROUP D	No disease mim	confirmed	biallelic	loss of function
ERCC3	XERODERMA PIGMENTOSUM, GROUP B	No disease mim	confirmed	biallelic	loss of function
ERCC4	XERODERMA PIGMENTOSUM, GROUP F	278760	confirmed	biallelic	loss of function
ERCC4	FANCONI ANEMIA, COMPLEMENTATION GROUP Q	615272	probable	biallelic	loss of function
ERCC5	XERODERMA PIGMENTOSUM, GROUP G	No disease mim	confirmed	biallelic	loss of function
EXT1	EXOSTOSES, MULTIPLE, TYPE 1	No disease mim	confirmed	monoallelic	loss of function
EXT2	EXOSTOSES, MULTIPLE, TYPE 2	133701	confirmed	monoallelic	loss of function
FANCA	FANCONI ANEMIA, COMPLEMENTATION GROUP A	227650	confirmed	biallelic	loss of function
FANCC	FANCONI ANEMIA, COMPLEMENTATION GROUP C	227645	confirmed	biallelic	loss of function
FANCD2	FANCONI ANEMIA, COMPLEMENTATION GROUP D2	227646	confirmed	biallelic	loss of function
FANCE	FANCONI ANEMIA, COMPLEMENTATION GROUP E	600901	probable	biallelic	loss of function
FANCF	FANCONI ANEMIA, COMPLEMENTATION GROUP F	603467	confirmed	biallelic	loss of function
FANCI	FANCONI ANEMIA, COMPLEMENTATION GROUP I	No disease mim	confirmed	biallelic	loss of function
FANCM	FANCONI ANEMIA, COMPLEMENTATION GROUP M	No disease mim	possible		loss of function
FH	LEIOMYOMATOSIS AND RENAL CELL CANCER	No disease mim	confirmed	monoallelic	loss of function
FH	FUMARASE DEFICIENCY	606812	confirmed	biallelic	loss of function
FLCN	BIRT-HOGG-DUBE SYNDROME	No disease mim	confirmed	monoallelic	loss of function
FLCN	PNEUMOTHORAX, PRIMARY SPONTANEOUS	No disease mim	confirmed	monoallelic	loss of function
GATA2	EMBERGER SYNDROME	614038	confirmed	monoallelic	loss of function
GATA2	IMMUNODEFICIENCY 21	No disease mim	confirmed	monoallelic	loss of function
GPC3	SIMPSON-GOLABI-BEHMEL SYNDROME, TYPE 1	312870	confirmed	hemizygous	loss of function
MEN1	MULTIPLE ENDOCRINE NEOPLASIA 1	No disease mim	confirmed	monoallelic	loss of function
MET	RENAL CELL CARCINOMA, PAPILLARY, 1	No disease mim	confirmed	monoallelic
MLH1	MUIR-TORRE SYNDROME	No disease mim	confirmed	monoallelic	loss of function
MLH1	CONSTITUTIONAL MISMATCH REPAIR DEFICIENCY SYNDROME	No disease mim	confirmed	biallelic	loss of function
MLH1	COLORECTAL CANCER, HEREDITARY NONPOLYPOSIS, TYPE 2	No disease mim	confirmed	monoallelic	loss of function
MSH2	COLORECTAL CANCER, HEREDITARY NONPOLYPOSIS, TYPE 1	No disease mim	confirmed	monoallelic	loss of function
MSH6	ENDOMETRIAL CANCER, FAMILIAL	No disease mim	confirmed	monoallelic	loss of function
MSH6	COLORECTAL CANCER, HEREDITARY NONPOLYPOSIS, TYPE 5	No disease mim	confirmed	monoallelic	loss of function
MUTYH	ADENOMAS, MULTIPLE COLORECTAL	No disease mim	confirmed	biallelic	loss of function
NF1	NEUROFIBROMATOSIS, TYPE 1	No disease mim	confirmed	monoallelic	loss of function
NF2	SCHWANNOMATOSIS	No disease mim	confirmed	monoallelic	loss of function
NF2	NEUROFIBROMATOSIS, TYPE 2	No disease mim	confirmed	monoallelic	loss of function
NSD1	SOTOS SYNDROME 1	No disease mim	confirmed	monoallelic	loss of function
PALB2	FANCONI ANEMIA, COMPLEMENTATION GROUP N	610832	confirmed	biallelic	loss of function
PALB2	BREAST CANCER SUSCEPTIBLITY	No disease mim	confirmed	monoallelic	loss of function
PMS2	COLORECTAL CANCER, HEREDITARY NONPOLYPOSIS, TYPE 4	No disease mim	confirmed	monoallelic	loss of function
PRF1	HEMOPHAGOCYTIC LYMPHOHISTIOCYTOSIS, FAMILIAL, 2	No disease mim	confirmed	biallelic	loss of function
PRKAR1A	CARNEY COMPLEX, TYPE 1	No disease mim	confirmed	monoallelic	loss of function
PTCH1	BASAL CELL NEVUS SYNDROME	109400	confirmed	monoallelic	loss of function
PTEN	COWDEN SYNDROME 1	No disease mim	confirmed	monoallelic	loss of function
RAD51C	FANCONI ANEMIA, COMPLEMENTATION GROUP O	No disease mim	possible	biallelic	all missense/in frame
RAD51C	BREAST-OVARIAN CANCER, FAMILIAL, SUSCEPTIBILITY TO, 3	No disease mim	confirmed	monoallelic	loss of function
RB1	RETINOBLASTOMA	No disease mim	confirmed	monoallelic	loss of function
RECQL4	ROTHMUND-THOMSON SYNDROME	268400	confirmed	biallelic	loss of function
RET	MEDULLARY THYROID CARCINOMA	No disease mim	confirmed	monoallelic
RET	MULTIPLE ENDOCRINE NEOPLASIA IIB	162300	confirmed	monoallelic	all missense/in frame
RET	MULTIPLE ENDOCRINE NEOPLASIA IIA	No disease mim	confirmed	monoallelic	all missense/in frame
RHBDF2	TYLOSIS WITH ESOPHAGEAL CANCER	No disease mim	confirmed	monoallelic	all missense/in frame
RUNX1	PLATELET DISORDER, FAMILIAL, WITH ASSOCIATED MYELOID MALIGNANCY	No disease mim	confirmed	monoallelic	loss of function
SBDS	SHWACHMAN-BODIAN-DIAMOND SYNDROME	No disease mim	confirmed	biallelic	loss of function
SDHAF2	PARAGANGLIOMAS 2	No disease mim	confirmed	monoallelic	all missense/in frame
SDHB	GASTROINTESTINAL STROMAL TUMOR	No disease mim	confirmed	monoallelic	loss of function
SDHB	PARAGANGLIOMAS 4	No disease mim	confirmed	monoallelic	loss of function
SDHB	PARAGANGLIOMA AND GASTRIC STROMAL SARCOMA	No disease mim	confirmed		loss of function
SDHC	PARAGANGLIOMAS 3	No disease mim	confirmed	monoallelic	loss of function
SDHD	CARCINOID TUMORS, INTESTINAL	No disease mim	possible	monoallelic	all missense/in frame
SDHD	PARAGANGLIOMAS 1, WITH OR WITHOUT DEAFNESS	No disease mim	confirmed	monoallelic	loss of function
SLX4	FANCONI ANEMIA, COMPLEMENTATION GROUP P	No disease mim	confirmed	biallelic	loss of function
SMARCB1	RHABDOID TUMORS, SOMATIC	No disease mim	confirmed	monoallelic	loss of function
STK11	PANCREATIC CANCER	No disease mim	confirmed	monoallelic	loss of function
STK11	PEUTZ-JEGHERS SYNDROME	No disease mim	confirmed	monoallelic	loss of function
TP53	LI-FRAUMENI SYNDROME	No disease mim	confirmed	monoallelic	loss of function
TP53	ADRENAL CORTICAL CARCINOMA	No disease mim	probable	biallelic	all missense/in frame
TP53	CHOROID PLEXUS PAPILLOMA	No disease mim	possible	biallelic	loss of function
TP53	OSTEOSARCOMA	No disease mim	confirmed	uncertain	all missense/in frame
TSC1	LYMPHANGIOLEIOMYOMATOSIS	606690	confirmed	monoallelic	loss of function
TSC1	TUBEROUS SCLEROSIS-1	No disease mim	confirmed	monoallelic	loss of function
TSC2	TUBEROUS SCLEROSIS-2	No disease mim	confirmed	monoallelic	loss of function
VHL	VON HIPPEL-LINDAU SYNDROME	No disease mim	confirmed	monoallelic	loss of function
XPA	XERODERMA PIGMENTOSUM, GROUP A	278700	confirmed	biallelic	loss of function
XPC	XERODERMA PIGMENTOSUM, GROUP C	278720	confirmed	biallelic	loss of function
SMAD4	JUVENILE POLYPOSIS SYNDROME	174900	confirmed	monoallelic	loss of function
SMAD4	JUVENILE POLYPOSIS/HEREDITARY HEMORRHAGIC TELANGIECTASIA SYNDROME	175050	confirmed	monoallelic	loss of function
NBN	NIJMEGEN BREAKAGE SYNDROME	251260	confirmed	biallelic	loss of function
FANCG	FANCONI ANEMIA, COMPLEMENTATION GROUP G	614082	confirmed	biallelic	loss of function
BLM	BLOOM SYNDROME	210900	confirmed	biallelic	loss of function
FANCB	FANCB-RELATED FANCONI ANEMIA	229139	confirmed	hemizygous	loss of function
FANCL	FANCL-RELATED FANCONI ANEMIA	234480	probable	biallelic	loss of function
PHOX2B	NEUROBLASTOMA WITH HIRSCHSPRUNG DISEASE	613013	confirmed	monoallelic	loss of function
CDC73	HYPERPARATHYROIDISM-JAW TUMOR SYNDROME	No disease mim	confirmed	monoallelic	loss of function
MAX	PHEOCHROMOCYTOMA, SUSCEPTIBILITY TO	No disease mim	confirmed	monoallelic	loss of function
TMEM127	PHEOCHROMOCYTOMA, SUSCEPTIBILITY TO	No disease mim	confirmed	monoallelic	loss of function
WRN	WERNER SYNDROME	No disease mim	confirmed	biallelic	loss of function
SUFU	MEDULLOBLASTOMA, ASSOCIATED WITH GORLIN SYNDROME	No disease mim	probable	monoallelic	loss of function
DICER1	FAMILIAL WILMS TUMOUR	No disease mim	probable	monoallelic	loss of function
HRAS	COSTELLO SYNDROME	218040	confirmed	monoallelic
KIT	FAMILIAL GIST	No disease mim	confirmed	monoallelic
BRCA1	FANCONI ANAEMIA COMPLEMENTATION GROUP S	No disease mim	possible	biallelic	loss of function
GREM1	HEREDITARY MIXED POLYPOSIS	No disease mim	confirmed	monoallelic
RAD51D	BREAST-OVARIAN CANCER, FAMILIAL, SUSCEPTIBILITY TO, 3	No disease mim	confirmed	monoallelic	loss of function
MSH2	CONSTITUTIONAL MISMATCH REPAIR DEFICIENCY SYNDROME	No disease mim	confirmed	biallelic	loss of function
PMS2	CONSTITUTIONAL MISMATCH REPAIR DEFICIENCY SYNDROME	No disease mim	confirmed	biallelic	loss of function
MSH6	CONSTITUTIONAL MISMATCH REPAIR DEFICIENCY SYNDROME	No disease mim	confirmed	biallelic	loss of function
POLE	POLYMERASE PROOFREADING-ASSOCIATED POLYPOSIS	No disease mim	probable	monoallelic
POLD1	POLYMERASE PROOFREADING-ASSOCIATED POLYPOSIS	No disease mim	probable	monoallelic
NTHL1	ADENOMATOUS POLYPOSIS AND CRC	No disease mim	confirmed	biallelic	loss of function
SMARCB1	SCHWANNOMATOSIS	No disease mim	confirmed	monoallelic	loss of function
LZTR1	SCHWANNOMATOSIS	No disease mim	confirmed	monoallelic	loss of function
SDHA	PARAGANGLIOMAS	No disease mim	confirmed	monoallelic	loss of function
