# Supplementary material for: Flexible and scalable diagnostic filtering of genomic variants using G2P with Ensembl VEP
Source: Nat Commun. 2019 May 30;10:2373. doi: 10.1038/s41467-019-10016-3 (PMC6542828; doi:10.1038/s41467-019-10016-3)
Supplement: Supplementary file 6 — Supplementary Data 3 [file 41467_2019_10016_MOESM6_ESM.xlsx]

## Sheet: Supplementary Data File 3
Supplementary Data File 3: DDG2P dataset: DDD vs CRC vs GS
Gene	Allelic Requirement	GS Individuals	GS Rate	CRC Individuals	CRC Rate	DDD Individuals	DDD Rate	GS>DDD?
AARS	biallelic					3	0.0004	N
AASS	biallelic					4	0.0005	N
ABCB11	biallelic					4	0.0005	N
ABCC6	biallelic			1	0.0019	7	0.001	N
ABCC9	monoallelic	2	0.0063	3	0.0058	38	0.0052	Y
ABCD4	biallelic					20	0.0027	N
ABL1	monoallelic	1	0.0032	3	0.0058	51	0.0069	N
ACAD9	biallelic					2	0.0003	N
ACADS	biallelic			2	0.0039	1	0.0001	N
ACADVL	biallelic					5	0.0007	N
ACAN	monoallelic	2	0.0063	4	0.0077	59	0.008	N
ACAN	biallelic					15	0.002	N
ACAT1	biallelic					3	0.0004	N
ACO2	biallelic					1	0.0001	N
ACP5	biallelic					1	0.0001	N
ACTA2	monoallelic					4	0.0005	N
ACTB	monoallelic					14	0.0019	N
ACTG1	monoallelic	1	0.0032			19	0.0026	Y
ACVR1	monoallelic			2	0.0039	23	0.0031	N
ACY1	biallelic			1	0.0019			Y
ADAR	monoallelic			5	0.0097	45	0.0061	N
ADNP	monoallelic	1	0.0032	2	0.0039	67	0.0091	N
AFF3	monoallelic	2	0.0063	3	0.0058	46	0.0063	Y
AFF4	monoallelic	1	0.0032	3	0.0058	28	0.0038	N
AHDC1	monoallelic			3	0.0058	99	0.0135	N
AIMP1	biallelic					2	0.0003	N
AIPL1	biallelic	1	0.0032			1	0.0001	Y
AIRE	biallelic			1	0.0019	2	0.0003	N
AK2	biallelic	1	0.0032					Y
ALDH18A1	monoallelic	1	0.0032	2	0.0039	21	0.0029	Y
ALDH18A1	biallelic	1	0.0032			3	0.0004	Y
ALDH1A3	biallelic					1	0.0001	N
ALDH3A2	biallelic					1	0.0001	N
ALDOB	biallelic			1	0.0019	1	0.0001	N
ALG1	biallelic					2	0.0003	N
ALG11	biallelic					3	0.0004	N
ALG12	biallelic					2	0.0003	N
ALG13	Hemizygous/XLD					23	0.0031	N
ALG2	biallelic					1	0.0001	N
ALG6	biallelic					4	0.0005	N
ALG8	biallelic					1	0.0001	N
ALMS1	biallelic	1	0.0032	2	0.0039	81	0.011	N
ALPL	biallelic					9	0.0012	N
ALS2	biallelic					5	0.0007	N
ALX3	biallelic					1	0.0001	N
ALX4	monoallelic	1	0.0032	3	0.0058	19	0.0026	Y
ALX4	biallelic					1	0.0001	N
AMER1	monoallelic			2	0.0039	25	0.0034	N
AMPD2	biallelic					1	0.0001	N
ANKH	monoallelic			1	0.0019	20	0.0027	N
ANKRD11	monoallelic	6	0.019	8	0.0155	166	0.0226	N
ANKRD26	monoallelic	3	0.0095	4	0.0077	61	0.0083	Y
ANO5	monoallelic			4	0.0077	42	0.0057	N
ANO5	biallelic					4	0.0005	N
ANTXR1	biallelic					1	0.0001	N
AP3B2	biallelic					1	0.0001	N
AP4B1	biallelic					5	0.0007	N
AP4E1	biallelic					1	0.0001	N
AP4M1	biallelic			1	0.0019	3	0.0004	N
AP4S1	biallelic					1	0.0001	N
APOPT1	biallelic					5	0.0007	N
ARCN1	monoallelic	2	0.0063			16	0.0022	Y
ARFGEF2	biallelic					2	0.0003	N
ARHGAP31	monoallelic	4	0.0127	3	0.0058	46	0.0063	Y
ARID1A	monoallelic	3	0.0095	8	0.0155	87	0.0118	N
ARID1B	monoallelic			5	0.0097	163	0.0222	N
ARID2	monoallelic	1	0.0032	3	0.0058	79	0.0107	N
ARMC4	biallelic					3	0.0004	N
ARMC9	biallelic					2	0.0003	N
ARSA	biallelic			1	0.0019	1	0.0001	N
ASAH1	biallelic					2	0.0003	N
ASL	biallelic					1	0.0001	N
ASPM	biallelic	1	0.0032			21	0.0029	Y
ASS1	biallelic					1	0.0001	N
ASXL1	monoallelic	4	0.0127	2	0.0039	50	0.0068	Y
ASXL2	monoallelic	1	0.0032	1	0.0019	55	0.0075	N
ASXL3	monoallelic	3	0.0095	4	0.0077	76	0.0103	N
ATAD3A	monoallelic			4	0.0077	25	0.0034	N
ATAD3A	biallelic	1	0.0032	1	0.0019	24	0.0033	N
ATIC	biallelic					6	0.0008	N
ATM	biallelic			1	0.0019	31	0.0042	N
ATP13A2	biallelic					12	0.0016	N
ATP1A3	monoallelic	1	0.0032			26	0.0035	N
ATP6V1B1	biallelic	1	0.0032			1	0.0001	Y
ATP6V1B2	monoallelic					28	0.0038	N
ATP8B1	biallelic					5	0.0007	N
AUH	biallelic					1	0.0001	N
AUTS2	monoallelic	3	0.0095	4	0.0077	64	0.0087	Y
B3GALNT2	biallelic					1	0.0001	N
B4GALT7	biallelic					3	0.0004	N
B9D1	biallelic					2	0.0003	N
BBS1	biallelic					4	0.0005	N
BBS10	biallelic					2	0.0003	N
BBS12	biallelic					3	0.0004	N
BBS2	biallelic					3	0.0004	N
BBS5	biallelic					1	0.0001	N
BBS7	biallelic					4	0.0005	N
BBS9	biallelic					3	0.0004	N
BCKDHB	biallelic					1	0.0001	N
BCL11A	monoallelic			1	0.0019	31	0.0042	N
BCOR	Hemizygous/XLD	2	0.0063	2	0.0039	40	0.0054	Y
BCS1L	biallelic					9	0.0012	N
BFSP2	monoallelic			1	0.0019	15	0.002	N
BHLHA9	monoallelic					9	0.0012	N
BHLHA9	biallelic					2	0.0003	N
BICD2	monoallelic			2	0.0039	35	0.0048	N
BIN1	biallelic					1	0.0001	N
BLM	biallelic					12	0.0016	N
BMP4	monoallelic	1	0.0032	1	0.0019	11	0.0015	Y
BRAF	monoallelic			1	0.0019	31	0.0042	N
BRAT1	biallelic					10	0.0014	N
BRCA1	biallelic					13	0.0018	N
BRCA2	biallelic			1	0.0019	20	0.0027	N
BRIP1	biallelic			1	0.0019	6	0.0008	N
BRPF1	monoallelic			2	0.0039	39	0.0053	N
BTD	biallelic					8	0.0011	N
BUB1B	biallelic					1	0.0001	N
C12orf57	biallelic					9	0.0012	N
C12orf57	biallelic			1	0.0019			Y
C21orf2	biallelic					4	0.0005	N
C21orf59	biallelic					1	0.0001	N
C2CD3	biallelic	1	0.0032			19	0.0026	Y
C2orf71	biallelic					4	0.0005	N
C4orf26	biallelic					5	0.0007	N
C5orf42	biallelic					28	0.0038	N
CA5A	biallelic					15	0.002	N
CACNA1C	monoallelic	2	0.0063	2	0.0039	61	0.0083	N
CACNA1D	monoallelic			6	0.0116	60	0.0082	N
CACNA1D	biallelic					5	0.0007	N
CAMTA1	monoallelic	3	0.0095	5	0.0097	51	0.0069	Y
CARS2	biallelic					2	0.0003	N
CASK	Hemizygous/XLD					23	0.0031	N
CBL	monoallelic	2	0.0063			49	0.0067	N
CC2D1A	biallelic					4	0.0005	N
CC2D2A	biallelic					13	0.0018	N
CCBE1	biallelic					1	0.0001	N
CCDC103	biallelic					3	0.0004	N
CCDC114	biallelic					3	0.0004	N
CCDC115	biallelic					1	0.0001	N
CCDC39	biallelic					2	0.0003	N
CCDC40	biallelic					5	0.0007	N
CCDC41	biallelic					4	0.0005	N
CCDC65	biallelic					1	0.0001	N
CCDC78	monoallelic	1	0.0032	5	0.0097	127	0.0173	N
CCDC88C	biallelic					13	0.0018	N
CCND2	monoallelic					10	0.0014	N
CCNO	biallelic					1	0.0001	N
CD96	monoallelic			1	0.0019	33	0.0045	N
CDC45	biallelic					2	0.0003	N
CDH1	monoallelic	1	0.0032	3	0.0058	34	0.0046	N
CDH23	biallelic					5	0.0007	N
CDH3	biallelic					1	0.0001	N
CDK13	monoallelic	1	0.0032			112	0.0152	N
CDK5RAP2	biallelic			1	0.0019	12	0.0016	N
CDKL5	Hemizygous/XLD					30	0.0041	N
CDON	monoallelic	2	0.0063	2	0.0039	41	0.0056	Y
CDT1	biallelic					2	0.0003	N
CENPJ	biallelic					24	0.0033	N
CEP104	biallelic					10	0.0014	N
CEP135	biallelic					1	0.0001	N
CEP152	biallelic					5	0.0007	N
CEP290	biallelic			1	0.0019	4	0.0005	N
CEP57	biallelic					1	0.0001	N
CEP63	biallelic					1	0.0001	N
CFC1	monoallelic					8	0.0011	N
CHAMP1	monoallelic			1	0.0019	48	0.0065	N
CHD2	monoallelic	3	0.0095	3	0.0058	47	0.0064	Y
CHD4	monoallelic	1	0.0032	3	0.0058	92	0.0125	N
CHD7	monoallelic	2	0.0063	6	0.0116	81	0.011	N
CHD8	monoallelic	6	0.019	3	0.0058	70	0.0095	Y
CHRNA1	biallelic					1	0.0001	N
CHRNA4	monoallelic	1	0.0032	1	0.0019	41	0.0056	N
CHRNB2	monoallelic	2	0.0063	3	0.0058	20	0.0027	Y
CHRNG	biallelic			1	0.0019	1	0.0001	N
CHST3	biallelic					3	0.0004	N
CHSY1	biallelic					2	0.0003	N
CIT	biallelic					6	0.0008	N
CKAP2L	biallelic					2	0.0003	N
CLCN7	biallelic					1	0.0001	N
CLCNKB	biallelic			1	0.0019	2	0.0003	N
CLMP	biallelic					1	0.0001	N
CLN3	biallelic					1	0.0001	N
CLN5	biallelic					2	0.0003	N
CLN6	biallelic					3	0.0004	N
CLP1	biallelic	1	0.0032			1	0.0001	Y
CLPB	biallelic	1	0.0032			4	0.0005	Y
CNOT3	monoallelic					35	0.0048	N
CNTNAP1	biallelic					9	0.0012	N
CNTNAP2	biallelic					8	0.0011	N
COASY	biallelic					1	0.0001	N
COG1	biallelic	1	0.0032	2	0.0039	9	0.0012	Y
COG4	biallelic					1	0.0001	N
COG7	biallelic					1	0.0001	N
COL10A1	monoallelic	1	0.0032	3	0.0058	38	0.0052	N
COL11A1	monoallelic	2	0.0063	5	0.0097	59	0.008	N
COL11A1	biallelic					6	0.0008	N
COL11A2	monoallelic	4	0.0127	1	0.0019	56	0.0076	Y
COL11A2	biallelic					11	0.0015	N
COL13A1	biallelic					2	0.0003	N
COL18A1	biallelic	2	0.0063	2	0.0039	24	0.0033	Y
COL1A1	monoallelic			4	0.0077	44	0.006	N
COL25A1	biallelic					1	0.0001	N
COL2A1	monoallelic			1	0.0019	51	0.0069	N
COL4A1	monoallelic	1	0.0032			45	0.0061	N
COL4A2	monoallelic	4	0.0127	3	0.0058	59	0.008	Y
COL4A3	monoallelic	2	0.0063	3	0.0058	72	0.0098	N
COL4A3	biallelic					7	0.001	N
COL4A3BP	monoallelic	1	0.0032			25	0.0034	N
COL4A4	biallelic	1	0.0032			6	0.0008	Y
COL6A1	monoallelic	1	0.0032	3	0.0058	41	0.0056	N
COL6A3	biallelic			2	0.0039	16	0.0022	N
COL9A1	monoallelic			1	0.0019	34	0.0046	N
COL9A1	biallelic					4	0.0005	N
COL9A2	monoallelic	2	0.0063	4	0.0077	32	0.0043	Y
COL9A2	biallelic					2	0.0003	N
COL9A3	monoallelic	1	0.0032			38	0.0052	N
COLEC10	biallelic					2	0.0003	N
COLEC11	biallelic					1	0.0001	N
COMP	monoallelic	2	0.0063	1	0.0019	25	0.0034	Y
COX10	biallelic					2	0.0003	N
COX15	biallelic					2	0.0003	N
COX7B	Hemizygous/XLD					1	0.0001	N
CPAMD8	biallelic			1	0.0019	13	0.0018	N
CPS1	biallelic					8	0.0011	N
CRB1	biallelic			1	0.0019	1	0.0001	N
CRB2	biallelic	1	0.0032	1	0.0019	10	0.0014	Y
CREBBP	monoallelic	2	0.0063	2	0.0039	111	0.0151	N
CRELD1	monoallelic			1	0.0019	16	0.0022	N
CRX	monoallelic	1	0.0032			11	0.0015	Y
CRYAA	monoallelic					11	0.0015	N
CRYAA	biallelic					1	0.0001	N
CRYBA1	monoallelic					4	0.0005	N
CRYBA4	monoallelic			1	0.0019	8	0.0011	N
CRYBB1	monoallelic					12	0.0016	N
CRYBB1	biallelic					1	0.0001	N
CRYBB2	monoallelic					28	0.0038	N
CRYBB3	biallelic					3	0.0004	N
CRYGC	monoallelic					4	0.0005	N
CRYGD	monoallelic			1	0.0019	6	0.0008	N
CSNK2A1	monoallelic					19	0.0026	N
CSPP1	biallelic	1	0.0032	1	0.0019	5	0.0007	Y
CSTA	biallelic					1	0.0001	N
CSTB	biallelic					3	0.0004	N
CTC1	biallelic					5	0.0007	N
CTCF	monoallelic	2	0.0063	1	0.0019	22	0.003	Y
CTDP1	biallelic					1	0.0001	N
CTNNB1	monoallelic					55	0.0075	N
CTNND1	monoallelic	2	0.0063			39	0.0053	Y
CTNS	biallelic					2	0.0003	N
CTSK	biallelic					1	0.0001	N
CUL7	biallelic					4	0.0005	N
CWC27	biallelic					4	0.0005	N
CYB5R3	biallelic	1	0.0032			2	0.0003	Y
CYC1	biallelic					1	0.0001	N
CYP1B1	biallelic	1	0.0032			2	0.0003	Y
CYP2U1	biallelic					5	0.0007	N
DAG1	biallelic					3	0.0004	N
DARS	biallelic					1	0.0001	N
DARS2	biallelic					2	0.0003	N
DBT	biallelic					3	0.0004	N
DCC	biallelic			1	0.0019	3	0.0004	N
DCHS1	biallelic			2	0.0039	37	0.005	N
DCX	Hemizygous/XLD					4	0.0005	N
DDHD1	biallelic					4	0.0005	N
DDHD2	biallelic					4	0.0005	N
DDOST	biallelic					1	0.0001	N
DDR2	biallelic					1	0.0001	N
DDX11	biallelic					3	0.0004	N
DDX3X	Hemizygous/XLD					60	0.0082	N
DDX59	biallelic					5	0.0007	N
DEAF1	monoallelic	1	0.0032	2	0.0039	34	0.0046	N
DECR1	biallelic					3	0.0004	N
DENND5A	biallelic			2	0.0039	1	0.0001	N
DEPDC5	monoallelic	4	0.0127	4	0.0077	51	0.0069	Y
DHODH	biallelic					1	0.0001	N
DHTKD1	biallelic					6	0.0008	N
DIS3L2	biallelic					3	0.0004	N
DLD	biallelic					1	0.0001	N
DLL3	biallelic					1	0.0001	N
DLL4	monoallelic	2	0.0063	3	0.0058	26	0.0035	Y
DMPK	monoallelic	2	0.0063	1	0.0019	39	0.0053	Y
DNAAF3	biallelic					2	0.0003	N
DNAH5	biallelic	3	0.0095	1	0.0019	81	0.011	N
DNM1	monoallelic			1	0.0019	27	0.0037	N
DNMT3A	monoallelic	2	0.0063	3	0.0058	30	0.0041	Y
DNMT3B	biallelic					4	0.0005	N
DOCK6	biallelic			1	0.0019	17	0.0023	N
DOCK7	biallelic			1	0.0019	4	0.0005	N
DOCK8	biallelic					29	0.0039	N
DSG1	biallelic					3	0.0004	N
DSPP	monoallelic	3	0.0095	2	0.0039	26	0.0035	Y
DSTYK	monoallelic	2	0.0063	2	0.0039	24	0.0033	Y
DVL1	monoallelic	1	0.0032	2	0.0039	45	0.0061	N
DVL3	monoallelic			2	0.0039	46	0.0063	N
DYM	biallelic					3	0.0004	N
DYNC1H1	monoallelic	3	0.0095	2	0.0039	118	0.016	N
DYNC2H1	biallelic	1	0.0032	2	0.0039	31	0.0042	N
DYRK1A	monoallelic	1	0.0032	1	0.0019	48	0.0065	N
DYX1C1	biallelic					5	0.0007	N
EBF3	monoallelic					24	0.0033	N
EBP	Hemizygous/XLD	1	0.0032			5	0.0007	Y
ECEL1	biallelic					16	0.0022	N
EDN1	monoallelic			1	0.0019	6	0.0008	N
EDN1	biallelic					4	0.0005	N
EDNRA	monoallelic					8	0.0011	N
EDNRB	monoallelic	1	0.0032			25	0.0034	N
EED	monoallelic			1	0.0019	11	0.0015	N
EEF1A2	monoallelic					19	0.0026	N
EFTUD2	monoallelic	1	0.0032	1	0.0019	83	0.0113	N
EHMT1	monoallelic			4	0.0077	64	0.0087	N
ELAC2	biallelic					5	0.0007	N
ELN	monoallelic	1	0.0032	1	0.0019	29	0.0039	N
EMC1	monoallelic	1	0.0032	3	0.0058	31	0.0042	N
EMC1	biallelic					2	0.0003	N
ENPP1	biallelic	1	0.0032					Y
EP300	monoallelic	2	0.0063	12	0.0232	125	0.017	N
EPG5	biallelic					22	0.003	N
ERCC2	biallelic					1	0.0001	N
ERCC3	biallelic					2	0.0003	N
ERCC4	biallelic					3	0.0004	N
ERCC5	biallelic					4	0.0005	N
ERCC6	biallelic			4	0.0077	57	0.0077	N
ERCC6L2	biallelic					1	0.0001	N
ERCC8	biallelic					2	0.0003	N
ERF	monoallelic	1	0.0032	1	0.0019	35	0.0048	N
ETFB	biallelic					3	0.0004	N
ETFDH	biallelic	1	0.0032			1	0.0001	Y
ETHE1	biallelic					1	0.0001	N
EVC	biallelic			1	0.0019	1	0.0001	N
EVC2	biallelic			2	0.0039	13	0.0018	N
EXOSC3	biallelic	1	0.0032	1	0.0019	10	0.0014	Y
EXPH5	biallelic			1	0.0019	9	0.0012	N
EXT1	monoallelic			2	0.0039	18	0.0024	N
EXT2	monoallelic	1	0.0032	3	0.0058	26	0.0035	N
EYA1	monoallelic	2	0.0063	3	0.0058	21	0.0029	Y
EZH2	monoallelic					20	0.0027	N
FAH	biallelic					1	0.0001	N
FAM111A	monoallelic	2	0.0063			25	0.0034	Y
FAM161A	biallelic					6	0.0008	N
FAM20A	biallelic					2	0.0003	N
FAM20C	biallelic	31	0.0984	54	0.1044	589	0.0801	Y
FAM58A	monoallelic			1	0.0019	8	0.0011	N
FANCA	biallelic					8	0.0011	N
FANCD2	biallelic			1	0.0019	4	0.0005	N
FANCE	biallelic					3	0.0004	N
FANCG	biallelic					1	0.0001	N
FANCI	biallelic					11	0.0015	N
FANCL	biallelic					1	0.0001	N
FANCM	biallelic			1	0.0019	18	0.0024	N
FAR1	biallelic					2	0.0003	N
FAT4	biallelic	2	0.0063	4	0.0077	53	0.0072	N
FBN1	monoallelic	1	0.0032	4	0.0077	86	0.0117	N
FBN1	biallelic			1	0.0019	5	0.0007	N
FBN2	monoallelic	3	0.0095	8	0.0155	94	0.0128	N
FBXL4	biallelic					1	0.0001	N
FEZF1	biallelic					1	0.0001	N
FGF10	monoallelic					5	0.0007	N
FGF12	monoallelic			1	0.0019	6	0.0008	N
FGF9	monoallelic					3	0.0004	N
FGFR1	monoallelic					31	0.0042	N
FGFR2	monoallelic			1	0.0019	25	0.0034	N
FGFR3	monoallelic	1	0.0032			46	0.0063	N
FIG4	biallelic					2	0.0003	N
FLAD1	biallelic					38	0.0052	N
FLNA	Hemizygous/XLD	1	0.0032	3	0.0058	57	0.0077	N
FLNB	monoallelic	4	0.0127	4	0.0077	109	0.0148	N
FLNB	biallelic					21	0.0029	N
FLT4	monoallelic	1	0.0032	2	0.0039	58	0.0079	N
FLVCR2	biallelic					1	0.0001	N
FMN2	biallelic	1	0.0032			10	0.0014	Y
FMR1	Hemizygous/XLD			1	0.0019	15	0.002	N
FOLR1	biallelic					1	0.0001	N
FOXC1	monoallelic			1	0.0019	22	0.003	N
FOXC2	monoallelic			1	0.0019	40	0.0054	N
FOXE1	biallelic					2	0.0003	N
FOXE3	monoallelic					6	0.0008	N
FOXF1	monoallelic			1	0.0019	16	0.0022	N
FOXG1	monoallelic					48	0.0065	N
FOXL2	monoallelic					13	0.0018	N
FOXN1	biallelic					3	0.0004	N
FOXP1	monoallelic	1	0.0032			34	0.0046	N
FOXP2	monoallelic	1	0.0032			32	0.0043	N
FOXRED1	biallelic					1	0.0001	N
FRAS1	biallelic	3	0.0095	1	0.0019	40	0.0054	Y
FREM1	biallelic			2	0.0039	23	0.0031	N
FREM2	biallelic					20	0.0027	N
FTCD	biallelic					4	0.0005	N
FTL	monoallelic	2	0.0063			8	0.0011	Y
FUCA1	biallelic					5	0.0007	N
FYCO1	biallelic					5	0.0007	N
FZD5	monoallelic	1	0.0032	1	0.0019	15	0.002	Y
GAA	biallelic			1	0.0019	2	0.0003	N
GABRA1	monoallelic					9	0.0012	N
GABRB3	monoallelic	2	0.0063			14	0.0019	Y
GABRG2	monoallelic			1	0.0019	10	0.0014	N
GALC	biallelic			1	0.0019	1	0.0001	N
GALE	biallelic					7	0.001	N
GALNS	biallelic					1	0.0001	N
GALT	biallelic					2	0.0003	N
GATA2	monoallelic	1	0.0032	3	0.0058	14	0.0019	Y
GATA4	monoallelic					33	0.0045	N
GATA6	monoallelic			1	0.0019	23	0.0031	N
GATAD2B	monoallelic	1	0.0032	1	0.0019	24	0.0033	N
GATM	biallelic					3	0.0004	N
GBA	biallelic					1	0.0001	N
GBA2	biallelic					2	0.0003	N
GCDH	biallelic					1	0.0001	N
GCH1	monoallelic					10	0.0014	N
GDF5	monoallelic	1	0.0032	2	0.0039	22	0.003	Y
GDF5	biallelic					3	0.0004	N
GDF6	monoallelic			2	0.0039	24	0.0033	N
GFAP	monoallelic			1	0.0019	19	0.0026	N
GFM1	biallelic					2	0.0003	N
GHR	biallelic			1	0.0019	1	0.0001	N
GJA1	monoallelic					9	0.0012	N
GJA1	biallelic					1	0.0001	N
GJA3	monoallelic	1	0.0032	3	0.0058	19	0.0026	Y
GJA8	monoallelic					12	0.0016	N
GJB2	monoallelic	1	0.0032			11	0.0015	Y
GJB2	biallelic					1	0.0001	N
GJB3	monoallelic	1	0.0032	2	0.0039	36	0.0049	N
GJB3	biallelic					5	0.0007	N
GJC2	monoallelic					30	0.0041	N
GJC2	biallelic	1	0.0032			2	0.0003	Y
GLB1	biallelic					1	0.0001	N
GLDC	biallelic					6	0.0008	N
GLDN	biallelic	1	0.0032			32	0.0043	N
GLE1	biallelic					3	0.0004	N
GLI2	monoallelic	3	0.0095			63	0.0086	Y
GLI3	monoallelic	2	0.0063	4	0.0077	64	0.0087	N
GLIS2	biallelic					1	0.0001	N
GLIS3	biallelic			1	0.0019	6	0.0008	N
GLMN	monoallelic			2	0.0039	24	0.0033	N
GLUD1	monoallelic	1	0.0032			19	0.0026	Y
GM2A	biallelic					1	0.0001	N
GMNN	monoallelic					10	0.0014	N
GMPPA	biallelic					3	0.0004	N
GMPPB	biallelic					1	0.0001	N
GNAI1	monoallelic			2	0.0039	14	0.0019	N
GNAI3	monoallelic	2	0.0063			14	0.0019	Y
GNAO1	monoallelic			1	0.0019	21	0.0029	N
GNAS	monoallelic			1	0.0019	50	0.0068	N
GNB1	monoallelic					9	0.0012	N
GNPTAB	biallelic	1	0.0032	1	0.0019	8	0.0011	Y
GNS	biallelic					2	0.0003	N
GORAB	biallelic					2	0.0003	N
GPC6	biallelic					1	0.0001	N
GPR126	biallelic			2	0.0039	3	0.0004	N
GPR179	biallelic	1	0.0032	2	0.0039	36	0.0049	N
GPSM2	biallelic					1	0.0001	N
GPX4	biallelic					2	0.0003	N
GRHL3	monoallelic			3	0.0058	30	0.0041	N
GRIK2	biallelic					1	0.0001	N
GRIN1	monoallelic					22	0.003	N
GRIN2A	monoallelic	1	0.0032	5	0.0097	56	0.0076	N
GRIN2B	monoallelic	2	0.0063	1	0.0019	41	0.0056	Y
GRIN2D	monoallelic	2	0.0063	2	0.0039	34	0.0046	Y
GRM1	biallelic					1	0.0001	N
GRM6	biallelic					3	0.0004	N
GTF2H5	biallelic					2	0.0003	N
GTPBP3	biallelic					4	0.0005	N
GUCY2C	monoallelic	3	0.0095	3	0.0058	54	0.0073	Y
GUCY2C	biallelic					2	0.0003	N
GUSB	biallelic					3	0.0004	N
GZF1	biallelic					3	0.0004	N
HACE1	biallelic					5	0.0007	N
HADH	biallelic					1	0.0001	N
HADHA	biallelic					1	0.0001	N
HAX1	biallelic					1	0.0001	N
HCCS	Hemizygous/XLD			1	0.0019	4	0.0005	N
HCN1	monoallelic	1	0.0032	3	0.0058	27	0.0037	N
HDAC4	monoallelic	2	0.0063	1	0.0019	39	0.0053	Y
HDAC8	Hemizygous/XLD					20	0.0027	N
HEATR2	biallelic					2	0.0003	N
HECW2	monoallelic	2	0.0063	5	0.0097	54	0.0073	N
HESX1	monoallelic					6	0.0008	N
HEXB	biallelic					2	0.0003	N
HIST1H1E	monoallelic	3	0.0095	2	0.0039	38	0.0052	Y
HIVEP2	monoallelic	3	0.0095	7	0.0135	86	0.0117	N
HLCS	biallelic					2	0.0003	N
HMGCL	biallelic					1	0.0001	N
HMGCS2	biallelic					1	0.0001	N
HMX1	biallelic					7	0.001	N
HNF1B	monoallelic			1	0.0019	15	0.002	N
HNF4A	monoallelic	1	0.0032			16	0.0022	Y
HNRNPH2	Hemizygous/XLD	1	0.0032			13	0.0018	Y
HNRNPU	monoallelic			2	0.0039	29	0.0039	N
HOXA1	biallelic					1	0.0001	N
HOXA13	monoallelic			1	0.0019	30	0.0041	N
HOXB1	biallelic					12	0.0016	N
HOXD13	monoallelic					10	0.0014	N
HPD	monoallelic					13	0.0018	N
HPGD	biallelic					1	0.0001	N
HPS1	biallelic					4	0.0005	N
HPSE2	biallelic					1	0.0001	N
HR	biallelic	2	0.0063	4	0.0077	33	0.0045	Y
HRAS	monoallelic					6	0.0008	N
HSD17B4	biallelic					3	0.0004	N
HSD3B7	biallelic					2	0.0003	N
HSF4	monoallelic	3	0.0095	1	0.0019	27	0.0037	Y
HSPD1	biallelic					2	0.0003	N
HSPG2	biallelic	2	0.0063	9	0.0174	412	0.056	N
HYAL1	biallelic					3	0.0004	N
HYDIN	biallelic	3	0.0095	9	0.0174	56	0.0076	Y
IARS	biallelic			1	0.0019	4	0.0005	N
IDUA	biallelic					6	0.0008	N
IFIH1	monoallelic	2	0.0063	9	0.0174	53	0.0072	N
IFITM5	monoallelic					9	0.0012	N
IFT122	biallelic	1	0.0032			3	0.0004	Y
IFT140	biallelic			2	0.0039	102	0.0139	N
IFT172	biallelic					10	0.0014	N
IFT43	biallelic					2	0.0003	N
IFT80	biallelic					2	0.0003	N
IGF1R	monoallelic			1	0.0019	39	0.0053	N
IGF1R	biallelic					2	0.0003	N
IGFBP7	biallelic					2	0.0003	N
IGHMBP2	biallelic					8	0.0011	N
IHH	monoallelic	1	0.0032			22	0.003	Y
IHH	biallelic					2	0.0003	N
IKBKG	monoallelic					6	0.0008	N
IMPAD1	biallelic					3	0.0004	N
INPP5E	biallelic					7	0.001	N
INPP5K	biallelic					1	0.0001	N
INPPL1	biallelic	1	0.0032	4	0.0077	9	0.0012	Y
IRF6	monoallelic	1	0.0032			5	0.0007	Y
ISPD	biallelic					1	0.0001	N
ITCH	biallelic					2	0.0003	N
ITGA3	biallelic					1	0.0001	N
ITGA7	biallelic			1	0.0019	6	0.0008	N
ITGA8	biallelic					7	0.001	N
ITPR1	monoallelic	2	0.0063	5	0.0097	89	0.0121	N
ITPR1	biallelic	1	0.0032	3	0.0058	21	0.0029	Y
IVD	biallelic					1	0.0001	N
JAG1	monoallelic					62	0.0084	N
JAK3	biallelic					1	0.0001	N
JAM3	biallelic					1	0.0001	N
KANSL1	monoallelic	2	0.0063	6	0.0116	46	0.0063	Y
KARS	biallelic					1	0.0001	N
KAT6A	monoallelic	3	0.0095	2	0.0039	95	0.0129	N
KAT6B	monoallelic	2	0.0063	1	0.0019	79	0.0107	N
KBTBD13	monoallelic	1	0.0032	1	0.0019	44	0.006	N
KCNA2	monoallelic	2	0.0063			5	0.0007	Y
KCNB1	monoallelic			1	0.0019	32	0.0043	N
KCNC1	monoallelic					17	0.0023	N
KCNC3	monoallelic	1	0.0032			23	0.0031	Y
KCNH1	monoallelic					31	0.0042	N
KCNJ10	biallelic					1	0.0001	N
KCNJ11	monoallelic	2	0.0063			14	0.0019	Y
KCNJ6	monoallelic					7	0.001	N
KCNQ1	biallelic					1	0.0001	N
KCNQ2	monoallelic			1	0.0019	58	0.0079	N
KCNQ3	monoallelic	1	0.0032	1	0.0019	28	0.0038	N
KCNQ5	monoallelic	1	0.0032			23	0.0031	Y
KCNT1	monoallelic			7	0.0135	51	0.0069	N
KCTD1	monoallelic					19	0.0026	N
KDM1A	monoallelic	1	0.0032	1	0.0019	19	0.0026	Y
KDM5B	monoallelic	2	0.0063	2	0.0039	70	0.0095	N
KDM6A	Hemizygous/XLD					46	0.0063	N
KIAA0586	biallelic					4	0.0005	N
KIAA1109	biallelic	1	0.0032			11	0.0015	Y
KIAA1279	biallelic					1	0.0001	N
KIAA2022	Hemizygous/XLD	1	0.0032	2	0.0039	31	0.0042	N
KIDINS220	monoallelic			3	0.0058	50	0.0068	N
KIF11	monoallelic	1	0.0032	1	0.0019	30	0.0041	N
KIF1A	monoallelic	2	0.0063	5	0.0097	72	0.0098	N
KIF1A	biallelic	1	0.0032	2	0.0039	27	0.0037	N
KIF22	monoallelic			3	0.0058	33	0.0045	N
KIF2A	monoallelic			1	0.0019	18	0.0024	N
KIF5C	monoallelic			1	0.0019	20	0.0027	N
KIF7	biallelic					10	0.0014	N
KIT	monoallelic	1	0.0032			22	0.003	Y
KLF1	monoallelic			1	0.0019	17	0.0023	N
KLHL40	biallelic			1	0.0019	3	0.0004	N
KLHL7	biallelic					1	0.0001	N
KMT2A	monoallelic	1	0.0032	5	0.0097	144	0.0196	N
KMT2B	monoallelic	7	0.0222	12	0.0232	122	0.0166	Y
KMT2D	monoallelic	7	0.0222	14	0.0271	223	0.0303	N
KPTN	biallelic					1	0.0001	N
KRAS	monoallelic					6	0.0008	N
KRIT1	monoallelic			4	0.0077	27	0.0037	N
KRT74	monoallelic	2	0.0063	1	0.0019	35	0.0048	Y
LAMA1	biallelic			3	0.0058	21	0.0029	N
LAMA2	biallelic			1	0.0019	16	0.0022	N
LAMB1	biallelic					4	0.0005	N
LAMC3	biallelic			1	0.0019	15	0.002	N
LARGE	biallelic					9	0.0012	N
LARP7	biallelic					7	0.001	N
LARS2	biallelic					1	0.0001	N
LBR	biallelic					3	0.0004	N
LDB3	monoallelic	1	0.0032	4	0.0077	24	0.0033	N
LEMD3	monoallelic			4	0.0077	35	0.0048	N
LEPRE1	biallelic					4	0.0005	N
LFNG	biallelic					3	0.0004	N
LGI4	biallelic					2	0.0003	N
LHX3	biallelic					1	0.0001	N
LHX4	monoallelic					15	0.002	N
LIG4	biallelic					1	0.0001	N
LINS	biallelic					3	0.0004	N
LIPN	biallelic					1	0.0001	N
LIPT2	biallelic					1	0.0001	N
LMBRD1	biallelic					1	0.0001	N
LMNA	monoallelic					16	0.0022	N
LMX1B	monoallelic					21	0.0029	N
LONP1	biallelic			1	0.0019	3	0.0004	N
LRBA	biallelic			3	0.0058	15	0.002	N
LRIG2	biallelic					1	0.0001	N
LRIT3	biallelic					2	0.0003	N
LRP2	biallelic			4	0.0077	39	0.0053	N
LRP4	biallelic			1	0.0019	14	0.0019	N
LRP5	monoallelic	3	0.0095	2	0.0039	79	0.0107	N
LRP5	biallelic					22	0.003	N
LRPPRC	biallelic					4	0.0005	N
LRRC6	biallelic					5	0.0007	N
LTBP2	biallelic	1	0.0032			13	0.0018	Y
LTBP3	biallelic					2	0.0003	N
LYST	biallelic	1	0.0032	2	0.0039	27	0.0037	N
MAB21L2	monoallelic	1	0.0032			11	0.0015	Y
MAF	monoallelic					17	0.0023	N
MAFB	monoallelic					8	0.0011	N
MAN1B1	biallelic					5	0.0007	N
MAN2B1	biallelic					8	0.0011	N
MANBA	biallelic					1	0.0001	N
MAP2K1	monoallelic			1	0.0019	15	0.002	N
MAP2K2	monoallelic					20	0.0027	N
MAP3K1	monoallelic	5	0.0159	5	0.0097	67	0.0091	Y
MAP3K7	monoallelic	1	0.0032			31	0.0042	N
MASP1	biallelic			1	0.0019	2	0.0003	N
MATN3	monoallelic	1	0.0032	1	0.0019	12	0.0016	Y
MBOAT7	biallelic	1	0.0032			4	0.0005	Y
MC2R	biallelic					1	0.0001	N
MCCC1	biallelic					10	0.0014	N
MCCC2	biallelic					4	0.0005	N
MCEE	biallelic					2	0.0003	N
MCOLN1	biallelic					2	0.0003	N
MCPH1	biallelic			1	0.0019	4	0.0005	N
MDH2	biallelic					1	0.0001	N
MECOM	monoallelic	3	0.0095	5	0.0097	61	0.0083	Y
MECP2	Hemizygous/XLD	1	0.0032	3	0.0058	54	0.0073	N
MECR	biallelic					1	0.0001	N
MED13L	monoallelic	2	0.0063	3	0.0058	90	0.0122	N
MED17	biallelic					1	0.0001	N
MEF2C	monoallelic					19	0.0026	N
MEGF10	biallelic					3	0.0004	N
MEGF8	biallelic					28	0.0038	N
MESP2	biallelic	1	0.0032	1	0.0019	2	0.0003	Y
MFSD8	biallelic					2	0.0003	N
MGAT2	biallelic					2	0.0003	N
MITF	monoallelic	1	0.0032	2	0.0039	22	0.003	Y
MKKS	biallelic					2	0.0003	N
MKS1	biallelic			1	0.0019	3	0.0004	N
MLYCD	biallelic					3	0.0004	N
MMAA	biallelic					2	0.0003	N
MMACHC	biallelic					2	0.0003	N
MMADHC	biallelic					1	0.0001	N
MMP13	monoallelic					21	0.0029	N
MMP21	biallelic					5	0.0007	N
MNX1	monoallelic					11	0.0015	N
MOCS1	biallelic			1	0.0019	6	0.0008	N
MOGS	biallelic			1	0.0019	1	0.0001	N
MPDU1	biallelic					1	0.0001	N
MPI	biallelic					29	0.0039	N
MPI	biallelic			1	0.0019			Y
MPLKIP	biallelic					2	0.0003	N
MRE11A	biallelic					1	0.0001	N
MRPS22	biallelic					4	0.0005	N
MRPS34	biallelic					6	0.0008	N
MSL3	Hemizygous/XLD			1	0.0019	12	0.0016	N
MSX1	monoallelic			2	0.0039	14	0.0019	N
MSX2	monoallelic					12	0.0016	N
MTHFR	biallelic					1	0.0001	N
MTO1	biallelic					2	0.0003	N
MTR	biallelic	1	0.0032			5	0.0007	Y
MYCN	monoallelic					22	0.003	N
MYH3	monoallelic	1	0.0032	7	0.0135	89	0.0121	N
MYH6	monoallelic	3	0.0095	2	0.0039	98	0.0133	N
MYH8	monoallelic	4	0.0127	9	0.0174	108	0.0147	N
MYH9	monoallelic	8	0.0254	4	0.0077	56	0.0076	Y
MYLK	biallelic	1	0.0032			5	0.0007	Y
MYO5A	biallelic					2	0.0003	N
MYO5B	biallelic					11	0.0015	N
MYO7A	biallelic					15	0.002	N
MYT1L	monoallelic			2	0.0039	43	0.0058	N
NAA10	Hemizygous/XLD					21	0.0029	N
NAA15	monoallelic	1	0.0032	1	0.0019	17	0.0023	Y
NACC1	monoallelic					10	0.0014	N
NAGA	biallelic					1	0.0001	N
NAGLU	biallelic					1	0.0001	N
NALCN	monoallelic	1	0.0032	5	0.0097	56	0.0076	N
NALCN	biallelic					6	0.0008	N
NANS	biallelic					2	0.0003	N
NBAS	biallelic	1	0.0032	1	0.0019	43	0.0058	N
NBN	biallelic					2	0.0003	N
NDUFA10	biallelic					1	0.0001	N
NDUFB11	Hemizygous/XLD			1	0.0019	2	0.0003	N
NDUFS1	biallelic					3	0.0004	N
NDUFS7	biallelic					3	0.0004	N
NDUFS8	biallelic					2	0.0003	N
NDUFV1	biallelic					3	0.0004	N
NEK1	biallelic					7	0.001	N
NEK8	biallelic					2	0.0003	N
NF1	monoallelic	4	0.0127	2	0.0039	77	0.0105	Y
NFIX	monoallelic					13	0.0018	N
NGLY1	biallelic					3	0.0004	N
NIPBL	monoallelic	3	0.0095	8	0.0155	105	0.0143	N
NKX2-1	monoallelic	2	0.0063			10	0.0014	Y
NKX2-5	monoallelic	1	0.0032	1	0.0019	15	0.002	Y
NKX3-2	biallelic					2	0.0003	N
NKX6-2	biallelic					2	0.0003	N
NODAL	monoallelic			1	0.0019	14	0.0019	N
NOG	monoallelic					6	0.0008	N
NOTCH1	monoallelic	1	0.0032	6	0.0116	94	0.0128	N
NOTCH2	monoallelic	7	0.0222	6	0.0116	70	0.0095	Y
NPC1	biallelic			1	0.0019	5	0.0007	N
NPHP1	biallelic					2	0.0003	N
NPHP3	biallelic			1	0.0019	3	0.0004	N
NPHP4	biallelic	1	0.0032	2	0.0039	21	0.0029	Y
NPHS1	biallelic			2	0.0039	13	0.0018	N
NPR2	biallelic					3	0.0004	N
NR2F1	monoallelic	2	0.0063			9	0.0012	Y
NR2F2	monoallelic	1	0.0032			12	0.0016	Y
NR5A1	monoallelic					14	0.0019	N
NRAS	monoallelic					7	0.001	N
NRXN1	monoallelic	3	0.0095	3	0.0058	44	0.006	Y
NRXN1	biallelic					7	0.001	N
NRXN2	monoallelic	1	0.0032	2	0.0039	56	0.0076	N
NSD1	monoallelic	3	0.0095	4	0.0077	76	0.0103	N
NSDHL	Hemizygous/XLD			1	0.0019	4	0.0005	N
NSUN2	biallelic					2	0.0003	N
NT5C3A	biallelic					1	0.0001	N
NTRK1	biallelic					1	0.0001	N
NUBPL	biallelic					1	0.0001	N
NUP107	biallelic					3	0.0004	N
NUP62	biallelic					7	0.001	N
OBSL1	biallelic					45	0.0061	N
OFD1	Hemizygous/XLD	2	0.0063	2	0.0039	26	0.0035	Y
ORC1	biallelic					6	0.0008	N
ORC4	biallelic					4	0.0005	N
OTOGL	biallelic					16	0.0022	N
OTX2	monoallelic			1	0.0019	14	0.0019	N
P4HB	monoallelic			2	0.0039	20	0.0027	N
PACS1	monoallelic	1	0.0032	2	0.0039	27	0.0037	N
PAFAH1B1	monoallelic					9	0.0012	N
PAH	biallelic					4	0.0005	N
PALB2	biallelic			1	0.0019	8	0.0011	N
PAPSS2	biallelic					3	0.0004	N
PAX2	monoallelic	2	0.0063	1	0.0019	19	0.0026	Y
PAX3	monoallelic	2	0.0063	1	0.0019	18	0.0024	Y
PAX6	monoallelic			3	0.0058	13	0.0018	N
PAX8	monoallelic					41	0.0056	N
PAX9	monoallelic	1	0.0032	2	0.0039	11	0.0015	Y
PC	biallelic					4	0.0005	N
PCBD1	biallelic					1	0.0001	N
PCCB	biallelic					7	0.001	N
PCGF2	monoallelic			1	0.0019	22	0.003	N
PCNT	biallelic	1	0.0032	1	0.0019	49	0.0067	N
PCYT1A	biallelic					1	0.0001	N
PDCD10	monoallelic					4	0.0005	N
PDE10A	monoallelic			1	0.0019	15	0.002	N
PDE4D	monoallelic	1	0.0032	2	0.0039	19	0.0026	Y
PDGFRB	monoallelic			3	0.0058	46	0.0063	N
PDHA1	monoallelic	1	0.0032			7	0.001	Y
PDHX	biallelic					1	0.0001	N
PEPD	biallelic					5	0.0007	N
PEX1	biallelic					1	0.0001	N
PEX10	biallelic					2	0.0003	N
PEX14	biallelic	1	0.0032					Y
PEX16	biallelic					1	0.0001	N
PEX19	biallelic					1	0.0001	N
PEX5	biallelic					1	0.0001	N
PEX6	biallelic					3	0.0004	N
PGAP3	biallelic					1	0.0001	N
PGM1	biallelic					3	0.0004	N
PGM3	biallelic					2	0.0003	N
PHF21A	monoallelic	2	0.0063			21	0.0029	Y
PHGDH	biallelic					2	0.0003	N
PHOX2B	monoallelic	2	0.0063			10	0.0014	Y
PIEZO1	biallelic	3	0.0095	2	0.0039	88	0.012	N
PIEZO2	monoallelic	1	0.0032	4	0.0077	94	0.0128	N
PIEZO2	biallelic	1	0.0032	1	0.0019	10	0.0014	Y
PIGG	biallelic					5	0.0007	N
PIGL	biallelic					2	0.0003	N
PIGN	biallelic					9	0.0012	N
PIGO	biallelic					3	0.0004	N
PIGT	biallelic					5	0.0007	N
PIGV	biallelic					2	0.0003	N
PIK3R1	monoallelic			1	0.0019	11	0.0015	N
PIK3R1	biallelic					2	0.0003	N
PIK3R2	monoallelic	2	0.0063			48	0.0065	N
PITX1	monoallelic					20	0.0027	N
PITX2	monoallelic	1	0.0032	1	0.0019	7	0.001	Y
PITX3	monoallelic					14	0.0019	N
PKD1L1	biallelic	1	0.0032	1	0.0019	28	0.0038	N
PKHD1	biallelic	1	0.0032	5	0.0097	41	0.0056	N
PLA2G6	biallelic					2	0.0003	N
PLCB4	monoallelic	2	0.0063			29	0.0039	Y
PLCE1	biallelic					9	0.0012	N
PLK4	biallelic					1	0.0001	N
PLOD1	biallelic					1	0.0001	N
PLOD2	biallelic					2	0.0003	N
PMM2	biallelic					1	0.0001	N
PMS2	biallelic			1	0.0019	11	0.0015	N
PNKP	biallelic			1	0.0019	4	0.0005	N
PNPLA2	biallelic			1	0.0019	1	0.0001	N
PNPT1	biallelic					4	0.0005	N
POC1A	biallelic					1	0.0001	N
POGZ	monoallelic	1	0.0032	1	0.0019	49	0.0067	N
POLD1	monoallelic	1	0.0032	3	0.0058	50	0.0068	N
POLG	biallelic	1	0.0032	1	0.0019	30	0.0041	N
POLR1A	monoallelic	2	0.0063	3	0.0058	50	0.0068	N
POLR1C	biallelic					9	0.0012	N
POLR1D	monoallelic					3	0.0004	N
POLR3A	biallelic					3	0.0004	N
POLR3B	biallelic					4	0.0005	N
POMGNT1	biallelic					5	0.0007	N
POMGNT2	biallelic					2	0.0003	N
POMT1	biallelic					4	0.0005	N
POMT2	biallelic					2	0.0003	N
PORCN	Hemizygous/XLD					17	0.0023	N
POU1F1	biallelic					1	0.0001	N
PPA2	biallelic					1	0.0001	N
PPM1D	monoallelic			1	0.0019	30	0.0041	N
PPP1CB	monoallelic					10	0.0014	N
PPP2R1A	monoallelic	4	0.0127	2	0.0039	30	0.0041	Y
PPP2R5D	monoallelic					27	0.0037	N
PPT1	biallelic					2	0.0003	N
PRDM12	biallelic					1	0.0001	N
PREPL	biallelic					66	0.009	N
PRKAR1A	monoallelic			2	0.0039	10	0.0014	N
PRKD1	monoallelic	1	0.0032	4	0.0077	56	0.0076	N
PRMT7	biallelic					5	0.0007	N
PROSC	biallelic					1	0.0001	N
PRRT2	monoallelic			1	0.0019	19	0.0026	N
PRSS12	biallelic					1	0.0001	N
PRSS56	biallelic					4	0.0005	N
PRUNE	biallelic					1	0.0001	N
PTCH1	monoallelic	5	0.0159	6	0.0116	69	0.0094	Y
PTDSS1	monoallelic					8	0.0011	N
PTEN	monoallelic					23	0.0031	N
PTF1A	biallelic					19	0.0026	N
PTH1R	monoallelic			1	0.0019	16	0.0022	N
PTH1R	biallelic			1	0.0019	3	0.0004	N
PTHLH	monoallelic	1	0.0032			6	0.0008	Y
PTPN11	monoallelic	1	0.0032	1	0.0019	32	0.0043	N
PTPN14	biallelic					1	0.0001	N
PUF60	monoallelic	1	0.0032	1	0.0019	17	0.0023	Y
PURA	monoallelic	1	0.0032			29	0.0039	N
PVRL4	biallelic					2	0.0003	N
PXDN	biallelic			1	0.0019	3	0.0004	N
PYCR1	biallelic					2	0.0003	N
PYCR2	biallelic					1	0.0001	N
PYGL	biallelic					3	0.0004	N
PYROXD1	biallelic					1	0.0001	N
QARS	biallelic					4	0.0005	N
QRICH1	monoallelic			1	0.0019	14	0.0019	N
RAB23	biallelic					1	0.0001	N
RAB3GAP1	biallelic					1	0.0001	N
RAB3GAP2	biallelic					2	0.0003	N
RAD21	monoallelic			3	0.0058	20	0.0027	N
RAD51	monoallelic			1	0.0019	4	0.0005	N
RAD51C	biallelic					2	0.0003	N
RAF1	monoallelic			1	0.0019	20	0.0027	N
RAI1	monoallelic	4	0.0127	6	0.0116	96	0.013	N
RAPSN	biallelic	1	0.0032			2	0.0003	Y
RARB	monoallelic					11	0.0015	N
RARS2	biallelic					9	0.0012	N
RASA1	monoallelic	1	0.0032	2	0.0039	40	0.0054	N
RAX	biallelic					3	0.0004	N
RBPJ	monoallelic					10	0.0014	N
RECQL4	biallelic			1	0.0019	27	0.0037	N
RELN	biallelic			1	0.0019	13	0.0018	N
RERE	monoallelic	3	0.0095	4	0.0077	70	0.0095	Y
RET	monoallelic	1	0.0032	6	0.0116	33	0.0045	N
RET	biallelic			1	0.0019	1	0.0001	N
RFT1	biallelic					2	0.0003	N
RIN2	biallelic	3	0.0095	1	0.0019	19	0.0026	Y
RIPK4	biallelic					4	0.0005	N
RIT1	monoallelic					12	0.0016	N
RMND1	biallelic					3	0.0004	N
RNASEH2A	biallelic					2	0.0003	N
RNASEH2B	biallelic					1	0.0001	N
RNASEH2C	biallelic	1	0.0032	2	0.0039	2	0.0003	Y
RNF135	monoallelic			2	0.0039	18	0.0024	N
ROBO3	biallelic					9	0.0012	N
ROGDI	biallelic					2	0.0003	N
ROR2	monoallelic			4	0.0077	40	0.0054	N
RPGRIP1	biallelic					3	0.0004	N
RPGRIP1L	biallelic					10	0.0014	N
RPS19	monoallelic			1	0.0019	4	0.0005	N
RPS23	monoallelic					1	0.0001	N
RRAS	monoallelic	1	0.0032	2	0.0039	10	0.0014	Y
RRM2B	biallelic					1	0.0001	N
RSPH3	biallelic					12	0.0016	N
RTEL1	biallelic					4	0.0005	N
RTN4IP1	biallelic					1	0.0001	N
RTTN	biallelic	1	0.0032	1	0.0019	19	0.0026	Y
RUNX2	monoallelic					18	0.0024	N
RYR1	biallelic	2	0.0063	3	0.0058	45	0.0061	Y
SACS	biallelic	2	0.0063	4	0.0077	23	0.0031	Y
SALL1	monoallelic	2	0.0063	2	0.0039	51	0.0069	N
SALL4	monoallelic	2	0.0063	2	0.0039	34	0.0046	Y
SAMHD1	biallelic					3	0.0004	N
SATB2	monoallelic					31	0.0042	N
SCARF2	biallelic					5	0.0007	N
SCN11A	monoallelic	3	0.0095	5	0.0097	75	0.0102	N
SCN1A	monoallelic			1	0.0019	78	0.0106	N
SCN1B	monoallelic					10	0.0014	N
SCN2A	monoallelic	3	0.0095	4	0.0077	60	0.0082	Y
SCN3A	monoallelic			3	0.0058	47	0.0064	N
SCN4A	monoallelic	3	0.0095	9	0.0174	83	0.0113	N
SCN8A	monoallelic			4	0.0077	83	0.0113	N
SCO2	biallelic					3	0.0004	N
SCYL1	biallelic					6	0.0008	N
SDCCAG8	biallelic					9	0.0012	N
SDHA	biallelic			3	0.0058	13	0.0018	N
SEC24D	biallelic					1	0.0001	N
SECISBP2	biallelic					4	0.0005	N
SET	monoallelic			1	0.0019	10	0.0014	N
SETBP1	monoallelic			3	0.0058	58	0.0079	N
SETD1A	monoallelic			1	0.0019	81	0.011	N
SETD5	monoallelic	2	0.0063	3	0.0058	62	0.0084	N
SF3B4	monoallelic	1	0.0032			17	0.0023	Y
SGSH	biallelic					1	0.0001	N
SH3PXD2B	biallelic					4	0.0005	N
SHANK1	monoallelic	4	0.0127	2	0.0039	101	0.0137	N
SHANK2	monoallelic	2	0.0063	3	0.0058	78	0.0106	N
SHANK3	monoallelic	5	0.0159	2	0.0039	64	0.0087	Y
SHH	monoallelic	1	0.0032			25	0.0034	N
SHOC2	monoallelic	1	0.0032			14	0.0019	Y
SHOX	monoallelic			1	0.0019	16	0.0022	N
SHOX	biallelic					1	0.0001	N
SHROOM3	monoallelic	8	0.0254	4	0.0077	108	0.0147	Y
SIK1	monoallelic	1	0.0032	3	0.0058	34	0.0046	N
SIN3A	monoallelic			1	0.0019	29	0.0039	N
SIX1	monoallelic					10	0.0014	N
SIX3	monoallelic					10	0.0014	N
SIX5	monoallelic	3	0.0095	2	0.0039	38	0.0052	Y
SKI	monoallelic			1	0.0019	46	0.0063	N
SKIV2L	biallelic	2	0.0063			2	0.0003	Y
SLC13A5	biallelic					3	0.0004	N
SLC17A5	biallelic					4	0.0005	N
SLC19A3	biallelic					10	0.0014	N
SLC1A2	monoallelic					7	0.001	N
SLC22A5	biallelic					3	0.0004	N
SLC24A4	biallelic					1	0.0001	N
SLC25A15	biallelic					1	0.0001	N
SLC25A19	biallelic					1	0.0001	N
SLC25A20	biallelic					1	0.0001	N
SLC25A26	biallelic					1	0.0001	N
SLC25A38	biallelic					3	0.0004	N
SLC25A4	monoallelic					4	0.0005	N
SLC2A1	monoallelic					18	0.0024	N
SLC2A10	biallelic					2	0.0003	N
SLC35A2	monoallelic			1	0.0019	9	0.0012	N
SLC39A13	biallelic					1	0.0001	N
SLC39A8	biallelic					2	0.0003	N
SLC4A1	monoallelic	1	0.0032	1	0.0019	32	0.0043	N
SLC4A1	biallelic			1	0.0019	3	0.0004	N
SLC4A11	biallelic					4	0.0005	N
SLC4A4	biallelic					2	0.0003	N
SLC52A3	biallelic					1	0.0001	N
SLC5A7	biallelic					1	0.0001	N
SLC6A1	monoallelic					35	0.0048	N
SLC6A17	biallelic					1	0.0001	N
SLC6A3	biallelic					1	0.0001	N
SLC6A5	biallelic	1	0.0032			4	0.0005	Y
SLC6A9	biallelic					1	0.0001	N
SLX4	biallelic	2	0.0063			19	0.0026	Y
SMAD3	monoallelic					10	0.0014	N
SMAD4	monoallelic			2	0.0039	23	0.0031	N
SMARCA2	monoallelic	2	0.0063	1	0.0019	123	0.0167	N
SMARCA4	monoallelic			1	0.0019	46	0.0063	N
SMARCAL1	biallelic					1	0.0001	N
SMARCB1	monoallelic	1	0.0032	1	0.0019	9	0.0012	Y
SMARCE1	monoallelic					15	0.002	N
SMC1A	Hemizygous/XLD					22	0.003	N
SMC3	monoallelic	1	0.0032			15	0.002	Y
SMCHD1	monoallelic	4	0.0127	4	0.0077	58	0.0079	Y
SMOC2	biallelic					2	0.0003	N
SMPD1	biallelic	2	0.0063			4	0.0005	Y
SNAP29	biallelic					2	0.0003	N
SNRPB	monoallelic					6	0.0008	N
SNRPE	monoallelic					2	0.0003	N
SON	monoallelic	2	0.0063	7	0.0135	82	0.0111	N
SOS1	monoallelic	1	0.0032	1	0.0019	40	0.0054	N
SOX10	monoallelic	1	0.0032			8	0.0011	Y
SOX11	monoallelic			1	0.0019	26	0.0035	N
SOX17	monoallelic	1	0.0032	1	0.0019	22	0.003	Y
SOX2	monoallelic			1	0.0019	6	0.0008	N
SOX3	Hemizygous/XLD			1	0.0019	9	0.0012	N
SOX5	monoallelic	1	0.0032	2	0.0039	27	0.0037	N
SOX9	monoallelic	1	0.0032			23	0.0031	Y
SPAG1	biallelic					1	0.0001	N
SPARC	biallelic					2	0.0003	N
SPATA5	biallelic					1	0.0001	N
SPECC1L	monoallelic					24	0.0033	N
SPEG	biallelic	1	0.0032			184	0.025	N
SPG11	biallelic					9	0.0012	N
SPRED1	monoallelic					7	0.001	N
SPTAN1	monoallelic	2	0.0063	2	0.0039	63	0.0086	N
SPTLC2	monoallelic	1	0.0032	1	0.0019	18	0.0024	Y
SRCAP	monoallelic			7	0.0135	119	0.0162	N
ST14	biallelic					3	0.0004	N
ST3GAL3	biallelic			1	0.0019	1	0.0001	N
ST3GAL5	biallelic					3	0.0004	N
STAG1	monoallelic			1	0.0019	31	0.0042	N
STAMBP	biallelic					2	0.0003	N
STAR	biallelic					1	0.0001	N
STAT1	monoallelic			1	0.0019	4	0.0005	N
STAT5B	biallelic					1	0.0001	N
STIL	biallelic					2	0.0003	N
STRA6	biallelic			1	0.0019	9	0.0012	N
STX1B	monoallelic					5	0.0007	N
STXBP1	monoallelic	1	0.0032	1	0.0019	38	0.0052	N
SUCLG1	biallelic					1	0.0001	N
SUMF1	biallelic					1	0.0001	N
SURF1	biallelic			1	0.0019	9	0.0012	N
SUV420H1	monoallelic			1	0.0019	37	0.005	N
SYNE1	biallelic	6	0.019	8	0.0155	215	0.0292	N
SYNGAP1	monoallelic	1	0.0032	4	0.0077	75	0.0102	N
SZT2	biallelic	1	0.0032	1	0.0019	22	0.003	Y
TAB2	monoallelic					27	0.0037	N
TACR3	biallelic					1	0.0001	N
TANGO2	biallelic					1	0.0001	N
TBCD	biallelic					12	0.0016	N
TBCE	biallelic					3	0.0004	N
TBCK	biallelic					6	0.0008	N
TBL1XR1	monoallelic					23	0.0031	N
TBR1	monoallelic			1	0.0019	20	0.0027	N
TBX1	monoallelic			2	0.0039	29	0.0039	N
TBX15	biallelic			1	0.0019	1	0.0001	N
TBX18	monoallelic			1	0.0019	27	0.0037	N
TBX20	monoallelic					9	0.0012	N
TBX3	monoallelic					29	0.0039	N
TBX4	monoallelic			3	0.0058	20	0.0027	N
TBX5	monoallelic	1	0.0032	1	0.0019	6	0.0008	Y
TBXAS1	biallelic					6	0.0008	N
TCF12	monoallelic	1	0.0032			30	0.0041	N
TCF20	monoallelic	1	0.0032	1	0.0019	97	0.0132	N
TCF4	monoallelic					37	0.005	N
TCOF1	monoallelic			3	0.0058	43	0.0058	N
TCTN1	biallelic			1	0.0019	1	0.0001	N
TECPR2	biallelic					4	0.0005	N
TEK	monoallelic	1	0.0032	4	0.0077	38	0.0052	N
TELO2	biallelic					31	0.0042	N
TERT	biallelic					1	0.0001	N
TFAP2A	monoallelic	1	0.0032			20	0.0027	Y
TFAP2B	monoallelic	2	0.0063	1	0.0019	16	0.0022	Y
TGFB1	monoallelic					20	0.0027	N
TGFB2	monoallelic	1	0.0032	2	0.0039	16	0.0022	Y
TGFB3	monoallelic			1	0.0019	12	0.0016	N
TGFBR1	monoallelic	1	0.0032			15	0.002	Y
TGFBR2	monoallelic	1	0.0032	1	0.0019	15	0.002	Y
TGIF1	monoallelic					15	0.002	N
TH	biallelic					3	0.0004	N
THAP1	monoallelic					5	0.0007	N
THOC6	biallelic	1	0.0032	1	0.0019	17	0.0023	Y
THRA	monoallelic	1	0.0032	1	0.0019	13	0.0018	Y
TINF2	monoallelic			1	0.0019	16	0.0022	N
TKT	biallelic					1	0.0001	N
TMCO1	biallelic					1	0.0001	N
TMEM126B	biallelic					1	0.0001	N
TMEM216	biallelic			1	0.0019	2	0.0003	N
TMEM237	biallelic	1	0.0032					Y
TMEM260	biallelic					3	0.0004	N
TMEM67	biallelic	1	0.0032			2	0.0003	Y
TMEM70	biallelic					1	0.0001	N
TMPRSS6	biallelic					8	0.0011	N
TNFRSF13B	biallelic					3	0.0004	N
TOE1	biallelic			1	0.0019	1	0.0001	N
TP63	monoallelic			1	0.0019	13	0.0018	N
TPM2	monoallelic	1	0.0032			12	0.0016	Y
TPP1	biallelic					2	0.0003	N
TRAIP	biallelic					1	0.0001	N
TRAPPC11	biallelic			1	0.0019	4	0.0005	N
TRAPPC9	biallelic					16	0.0022	N
TREX1	biallelic					2	0.0003	N
TRIM32	biallelic					1	0.0001	N
TRIM37	biallelic					1	0.0001	N
TRIO	monoallelic	1	0.0032	4	0.0077	120	0.0163	N
TRIP11	biallelic	1	0.0032			11	0.0015	Y
TRIP12	monoallelic	3	0.0095	4	0.0077	48	0.0065	Y
TRPM1	biallelic					8	0.0011	N
TRPS1	monoallelic	2	0.0063	4	0.0077	26	0.0035	Y
TRPV3	monoallelic					39	0.0053	N
TRPV4	monoallelic					30	0.0041	N
TSC1	monoallelic			1	0.0019	53	0.0072	N
TSC2	monoallelic	3	0.0095	6	0.0116	99	0.0135	N
TSEN54	biallelic					5	0.0007	N
TSHR	monoallelic			1	0.0019	23	0.0031	N
TTC37	biallelic					7	0.001	N
TTC7A	biallelic	1	0.0032			12	0.0016	Y
TTI2	biallelic					1	0.0001	N
TUBA1A	monoallelic					19	0.0026	N
TUBA8	biallelic					1	0.0001	N
TUBB	monoallelic					5	0.0007	N
TUBB2A	monoallelic					1	0.0001	N
TUBB2B	monoallelic					3	0.0004	N
TUBB3	monoallelic	1	0.0032	2	0.0039	54	0.0073	N
TUBB4A	monoallelic	1	0.0032			23	0.0031	Y
TUBGCP6	biallelic	1	0.0032			12	0.0016	Y
TUFM	biallelic					1	0.0001	N
TWIST1	monoallelic					11	0.0015	N
TWIST2	monoallelic					2	0.0003	N
TYR	biallelic					3	0.0004	N
TYRP1	biallelic					2	0.0003	N
UBTF	monoallelic			1	0.0019	17	0.0023	N
UGT1A1	biallelic	1	0.0032					Y
UMPS	biallelic					1	0.0001	N
UNC80	biallelic	2	0.0063	5	0.0097	30	0.0041	Y
UQCRB	biallelic					1	0.0001	N
UROC1	biallelic			1	0.0019	1	0.0001	N
USB1	biallelic					1	0.0001	N
USP9X	Hemizygous/XLD	1	0.0032			55	0.0075	N
UVSSA	biallelic	1	0.0032			6	0.0008	Y
VLDLR	biallelic					2	0.0003	N
VPS13B	biallelic	1	0.0032	1	0.0019	78	0.0106	N
VPS33B	biallelic					6	0.0008	N
VRK1	biallelic					1	0.0001	N
WAC	monoallelic			1	0.0019	32	0.0043	N
WDPCP	biallelic	1	0.0032			5	0.0007	Y
WDR11	monoallelic			3	0.0058	38	0.0052	N
WDR19	biallelic			1	0.0019	4	0.0005	N
WDR26	monoallelic			2	0.0039	29	0.0039	N
WDR34	biallelic					2	0.0003	N
WDR35	biallelic					3	0.0004	N
WDR45	Hemizygous/XLD			1	0.0019	19	0.0026	N
WDR60	biallelic					4	0.0005	N
WDR62	biallelic					7	0.001	N
WNT10B	biallelic					1	0.0001	N
WNT4	monoallelic	1	0.0032	1	0.0019	24	0.0033	N
WNT4	biallelic					1	0.0001	N
WNT5A	monoallelic					4	0.0005	N
WNT7A	biallelic					1	0.0001	N
WRAP53	biallelic					5	0.0007	N
WT1	monoallelic			4	0.0077	22	0.003	N
WWOX	biallelic					6	0.0008	N
XPA	biallelic					1	0.0001	N
XPC	biallelic					148	0.0201	N
XRCC4	biallelic					4	0.0005	N
XRCC4	biallelic			1	0.0019			Y
XYLT1	biallelic					1	0.0001	N
XYLT2	biallelic					1	0.0001	N
YAP1	monoallelic			1	0.0019	14	0.0019	N
YWHAG	monoallelic					10	0.0014	N
YY1	monoallelic			1	0.0019	24	0.0033	N
ZBTB18	monoallelic					11	0.0015	N
ZBTB20	monoallelic			1	0.0019	18	0.0024	N
ZC4H2	Hemizygous/XLD	1	0.0032			8	0.0011	Y
ZEB2	monoallelic					51	0.0069	N
ZFYVE26	biallelic	3	0.0095			5	0.0007	Y
ZIC1	monoallelic					15	0.002	N
ZIC2	monoallelic	1	0.0032	2	0.0039	18	0.0024	Y
ZMYND10	biallelic					1	0.0001	N
ZMYND11	monoallelic	2	0.0063	3	0.0058	115	0.0156	N
ZNF462	monoallelic	2	0.0063	1	0.0019	75	0.0102	N
ZNF750	monoallelic	2	0.0063			27	0.0037	Y
ZSWIM6	monoallelic					38	0.0052	N
Individuals = number of individuals in corresponding cohort with a reported LGMDET in this gene
Rate = proportion of individuals in corresponding cohort with a reported LGMDET in this gene out of all reported LGMDETs for the cohort
GS > DDD = is the GS rate ("control") higher than the DDD ("case") rate for this gene?
Considering only missense variants for which both SIFT and PolyPhen agree deleterious/damaging
