# Supplementary material for: Flexible and scalable diagnostic filtering of genomic variants using G2P with Ensembl VEP
Source: Nat Commun. 2019 May 30;10:2373. doi: 10.1038/s41467-019-10016-3 (PMC6542828; doi:10.1038/s41467-019-10016-3)
Supplement: Supplementary file 7 — Supplementary Data 4 [file 41467_2019_10016_MOESM7_ESM.xlsx]

## Sheet: Supplementary Data File 4
Supplementary Data File 4: CancerG2P dataset: CRC vs GS
Gene	Allelic Requirement	GS Individuals	GS Rate	CRC Individuals	CRC Rate	GS > CRC?
APC	monoallelic	5	0.0159	8	0.0155	Y
BRCA2	monoallelic	6	0.019	13	0.0251	N
BMPR1A	monoallelic	1	0.0032	1	0.0019	Y
BRCA1	monoallelic	1	0.0032	6	0.0116	N
MLH1	monoallelic	0	0	6	0.0116	N
RET	monoallelic	1	0.0032	6	0.0116	N
TSC2	monoallelic	3	0.0095	6	0.0116	N
CDK4	monoallelic	1	0.0032	0	0	Y
CDKN1C	monoallelic	1	0.0032	0	0	Y
BAP1	monoallelic	2	0.0063	5	0.0097	N
CEBPA	monoallelic	1	0.0032	1	0.0019	Y
CHEK2	monoallelic	3	0.0095	3	0.0058	Y
CYLD	monoallelic	1	0.0032	1	0.0019	Y
DICER1	monoallelic	2	0.0063	0	0	Y
SDHA	monoallelic	2	0.0063	4	0.0077	N
CDH1	monoallelic	1	0.0032	3	0.0058	N
FLCN	monoallelic	2	0.0063	3	0.0058	Y
EXT2	monoallelic	1	0.0032	3	0.0058	N
KIT	monoallelic	1	0.0032	0	0	Y
GATA2	monoallelic	1	0.0032	3	0.0058	N
LZTR1	monoallelic	1	0.0032	3	0.0058	N
MEN1	monoallelic	1	0.0032	3	0.0058	N
PMS2	monoallelic	0	0	3	0.0058	N
MSH2	monoallelic	3	0.0095	1	0.0019	Y
MSH6	monoallelic	5	0.0159	7	0.0135	Y
NF1	monoallelic	4	0.0127	2	0.0039	Y
POLD1	monoallelic	1	0.0032	3	0.0058	N
NSD1	monoallelic	3	0.0095	4	0.0077	Y
POLE	monoallelic	1	0.0032	3	0.0058	N
PHOX2B	monoallelic	2	0.0063	0	0	Y
CDC73	monoallelic	0	0	2	0.0039	N
EXT1	monoallelic	0	0	2	0.0039	N
PRKAR1A	monoallelic	0	0	2	0.0039	N
RAD51C	monoallelic	0	0	2	0.0039	N
PTCH1	monoallelic	5	0.0159	6	0.0116	Y
SMAD4	monoallelic	0	0	2	0.0039	N
RAD51D	monoallelic	1	0.0032	1	0.0019	Y
RB1	monoallelic	3	0.0095	1	0.0019	Y
STK11	monoallelic	1	0.0032	2	0.0039	N
RHBDF2	monoallelic	2	0.0063	1	0.0019	Y
CDKN2A	monoallelic	0	0	1	0.0019	N
MET	monoallelic	0	0	1	0.0019	N
NF2	monoallelic	0	0	1	0.0019	N
SMARCB1	monoallelic	1	0.0032	1	0.0019	Y
PALB2	monoallelic	0	0	1	0.0019	N
SUFU	monoallelic	2	0.0063	0	0	Y
SDHB	monoallelic	0	0	1	0.0019	N
TP53	monoallelic	1	0.0032	1	0.0019	Y
TMEM127	monoallelic	0	0	1	0.0019	N
TSC1	monoallelic	0	0	1	0.0019	N
VHL	monoallelic	1	0.0032	0	0	Y
ATM	biallelic	0	0	1	0.0019	N
BRCA2	biallelic	0	0	1	0.0019	N
BRIP1	biallelic	0	0	1	0.0019	N
FANCD2	biallelic	0	0	1	0.0019	N
MLH1	biallelic	0	0	1	0.0019	N
MSH6	biallelic	1	0.0032	1	0.0019	Y
PALB2	biallelic	0	0	1	0.0019	N
PMS2	biallelic	0	0	1	0.0019	N
RECQL4	biallelic	0	0	1	0.0019	N
SLX4	biallelic	2	0.0063	0	0	Y
Individuals = number of individuals in corresponding cohort with a reported LGMDET in this gene
Rate = proportion of individuals in corresponding cohort with a reported LGMDET in this gene out of all reported LGMDETs for the cohort
GS > CRC = is the GS rate ("control") higher than the CRC ("case") rate for this gene?
Considering only missense variants for which both SIFT and PolyPhen agree deleterious/damaging
