# Supplementary material for: Flexible and scalable diagnostic filtering of genomic variants using G2P with Ensembl VEP
Source: Nat Commun. 2019 May 30;10:2373. doi: 10.1038/s41467-019-10016-3 (PMC6542828; doi:10.1038/s41467-019-10016-3)
Supplement: Supplementary file 8 — Source Data [file 41467_2019_10016_MOESM8_ESM.zip]

Archive with 7 entries (6 files):
- SourceData_Figure3.xlsx
- __MACOSX/
- __MACOSX/._SourceData_Figure3.xlsx
- SourceData_Figure2.xlsx
- __MACOSX/._SourceData_Figure2.xlsx
- SourceData_Figure4.xlsx
- __MACOSX/._SourceData_Figure4.xlsx
