# Supplementary material for: Flexible and scalable diagnostic filtering of genomic variants using G2P with Ensembl VEP
Source: Nat Commun. 2019 May 30;10:2373. doi: 10.1038/s41467-019-10016-3 (PMC6542828; doi:10.1038/s41467-019-10016-3)
Supplement: Supplementary file 8 — Source Data [file 41467_2019_10016_MOESM8_ESM.zip › SourceData_Figure3.xlsx]

## Sheet: raw_data_Figure3A
		804	Found in the DDD study
		782	Found by G2P-VEP
		14	MAF > MAF_THRESH
		3	AR < 0.2
		3	splice_region_variant
		1	GQ < GQ_THRESH
		1	non-canonical transcript

## Sheet: raw_data_Figure3B
		152	Found in the DDD study
		124	Found by G2P
		12	MAF > MAF_THRESH
		4	splice_region_variant
		4	2nd hit excluded
		2	single hit in biallelic gene
		2	no such variant in the VCF
		2	AR < 0.2
		1	GQ < GQ_THRESH
		1	non-canonical transcript

## Sheet: raw_data_Figure3C
	VCF freq	G2P freq	TP	FP	precision	FN	recall	TN	1-spec						all consequences					The x-axis showing 1 – specificity (= false positive fraction = FP/(FP+TN))
	all							5011991												The y-axis showing sensitivity (= true positive fraction = TP/(TP+FN))
	MAF ( < 1:10000)	all MAF ( < 1:10000)	1669	3332	0.333733	103	0.941874	241799	0.0135927											recall (aka sensitivity) = TP / (TP + FN))
	MAF < 1:25000	MAF < 1:25000	1641	2610	0.386027	131	0.926072	239537	0.0107786
	MAF < 1:50000	MAF < 1:50000	1624	2273	0.416731	148	0.916479	238461	0.00944196
	MAF < 1:100000	MAF < 1:100000	1621	2082	0.437753	151	0.914786	237769	0.00868039
	not seen in control DB	not seen in control DB	1589	1747	0.476319	183	0.896727	237046	0.00731596
	VCF freq	G2P freq	TP	FP	precision	FN	recall	TN	1-spec						LOFs only
	all							19553
	MAF ( < 1:10000)	all MAF ( < 1:10000)	775	179	0.812369	997	0.437359	117	0.60473
	MAF < 1:25000	MAF < 1:25000	770	152	0.835141	1002	0.434537	105	0.59144
	MAF < 1:50000	MAF < 1:50000	763	135	0.849666	1009	0.430587	95	0.586957
	MAF < 1:100000	MAF < 1:100000	762	133	0.851397	1010	0.430023	93	0.588496
	not seen in control DB	not seen in control DB	753	120	0.862543	1019	0.424944	93	0.56338
	VCF freq	G2P freq	TP	FP	precision	FN	recall	TN	1-spec		LOF	REST	CADD > 20		all (missense CADD >= 20)
	all							4766175			19553	4686461	60161
	MAF ( < 1:10000)	all MAF ( < 1:10000)	1619	2180	0.426165	153	0.913657	241386	0.00895035		117	240950	319
	MAF < 1:25000	MAF < 1:25000	1591	1735	0.478352	181	0.897856	239247	0.00719971		105	238978	164
	MAF < 1:50000	MAF < 1:50000	1576	1514	0.510032	196	0.889391	238234	0.00631496		95	238033	106
	MAF < 1:100000	MAF < 1:100000	1573	1401	0.528917	199	0.887698	237585	0.00586227		93	237410	82
	not seen in control DB	not seen in control DB	1543	1182	0.566239	229	0.870767	236885	0.00496499		93	236733	59
	VCF freq	G2P freq	TP	FP	precision	FN	recall	TN	1-spec		LOF	REST	CADD > 20		all (missense CADD >= 30)
	all							4707969			19553	4686461	1955
	MAF ( < 1:10000)	all MAF ( < 1:10000)	1168	636	0.64745	604	0.659142	241106	0.0026309		117	240950	39
	MAF < 1:25000	MAF < 1:25000	1152	504	0.695652	620	0.650113	239103	0.00210344		105	238978	20
	MAF < 1:50000	MAF < 1:50000	1138	442	0.720253	634	0.642212	238139	0.00185262		95	238033	11
	MAF < 1:100000	MAF < 1:100000	1137	420	0.73025	635	0.641648	237513	0.0017652		93	237410	10
	not seen in control DB	not seen in control DB	1124	357	0.758947	648	0.634312	236833	0.00150512		93	236733	7

## Sheet: raw_data_Figure3D
	precision (aka positive predictive value) = TP / (TP + FP))
	recall (aka sensitivity) = TP / (TP + FN))
	gnomAD freq	TP	FP	precision	FN	recall		all consequences
	all MAF ( < 1:10000)	1669	3332	0.333733	103	0.941874
	MAF < 1:25000	1641	2610	0.386027	131	0.926072
	MAF < 1:50000	1624	2273	0.416731	148	0.916479
	MAF < 1:100000	1621	2082	0.437753	151	0.914786
	not seen in gnomAD	1589	1747	0.476319	183	0.896727
	gnomAD freq	TP	FP	precision	FN	recall		LOFs only
	all MAF ( < 1:10000)	775	179	0.812369	997	0.437359
	MAF < 1:25000	770	152	0.835141	1002	0.434537
	MAF < 1:50000	763	135	0.849666	1009	0.430587
	MAF < 1:100000	762	133	0.851397	1010	0.430023
	not seen in gnomAD	753	120	0.862543	1019	0.424944
	gnomAD freq	TP	FP	precision	FN	recall		all (missense CADD >= 20)
	all MAF ( < 1:10000)	1619	2180	0.426165	153	0.913657
	MAF < 1:25000	1591	1735	0.478352	181	0.897856
	MAF < 1:50000	1576	1514	0.510032	196	0.889391
	MAF < 1:100000	1573	1401	0.528917	199	0.887698
	not seen in gnomAD	1543	1182	0.566239	229	0.870767
	gnomAD freq	TP	FP	precision	FN	recall		all (missense CADD >= 30)
	all MAF ( < 1:10000)	1168	636	0.64745	604	0.659142
	MAF < 1:25000	1152	504	0.695652	620	0.650113
	MAF < 1:50000	1138	442	0.720253	634	0.642212
	MAF < 1:100000	1137	420	0.73025	635	0.641648
	not seen in gnomAD	1124	357	0.758947	648	0.634312
