# Supplementary material for: Flexible and scalable diagnostic filtering of genomic variants using G2P with Ensembl VEP
Source: Nat Commun. 2019 May 30;10:2373. doi: 10.1038/s41467-019-10016-3 (PMC6542828; doi:10.1038/s41467-019-10016-3)
Supplement: Supplementary file 8 — Source Data [file 41467_2019_10016_MOESM8_ESM.zip › SourceData_Figure2.xlsx]

## Sheet: raw_data_Figure2A
	see Supplementary Tables 5 & 7

## Sheet: raw_data_Figure2B
	see Supplementary Tables 6 & 8

## Sheet: raw_data_Figure2C
considering all missense variants, regardless of their SIFT/PolyPhen status (otherwise may be weird having only one valid G2P HET variant in a biallelic gene for an individual)
		DDD monoallelic DDG2P genes						CRC monoallelic DDG2P genes						GS monoallelic DDG2P genes
			DDD						CRC						GS
	0.111187	0	variants:	818	individuals		0.224371	0	variants:	116	individuals		0.228571	0	variants:	72	individuals
	0.233247	1	variants:	1716	individuals		0.346228	1	variants:	179	individuals		0.35873	1	variants:	113	individuals
	0.253908	2	variants:	1868	individuals		0.243714	2	variants:	126	individuals		0.24127	2	variants:	76	individuals
	0.194373	3	variants:	1430	individuals		0.11412	3	variants:	59	individuals		0.111111	3	variants:	35	individuals
	0.120294	4	variants:	885	individuals		0.0483559	4	variants:	25	individuals		0.0412698	4	variants:	13	individuals
	0.0505641	5	variants:	372	individuals		0.0116054	5	variants:	6	individuals		0.0126984	5	variants:	4	individuals
	0.0250102	6	variants:	184	individuals		0.00580271	6	variants:	3	individuals		0.00634921	6	variants:	2	individuals
	0.0076118	7	variants:	56	individuals		0	7		0			0	7		0
	0.00258257	8	variants:	19	individuals		0.00580271	8	variants:	3	individuals		0	8		0
	0.0005437	9	variants:	4	individuals		0	9		0			0	9		0
	0.000407775	10	variants:	3	individuals		0	10		0			0	10		0
	0.000135925	11	variants:	1	individuals		0	11		0			0	11		0
	0	12		0			0	12		0			0	12		0
	0	13		0			0	13		0			0	13		0
	0	14		0			0	14		0			0	14		0
	0	15		0			0	15		0			0	15		0
	0.000135925	16	variants:	1	individuals		0	16		0			0	16		0
	total			7357						517						315
		DDD biallelic DDG2P genes						CRC biallelic DDG2P genes						GS biallelic DDG2P genes
			DDD						CRC						GS
	0.52902	0	variants:	3892	individuals		0.680851	0	variants:	352	individuals		0.711111	0	variants:	224	individuals
	0.0179421	1	variants:	132	individuals		0.032882	1	variants:	17	individuals		0.031746	1	variants:	10	individuals
	0.280277	2	variants:	2062	individuals		0.220503	2	variants:	114	individuals		0.190476	2	variants:	60	individuals
	0.0331657	3	variants:	244	individuals		0.0174081	3	variants:	9	individuals		0.031746	3	variants:	10	individuals
	0.0854968	4	variants:	629	individuals		0.040619	4	variants:	21	individuals		0.031746	4	variants:	10	individuals
	0.018078	5	variants:	133	individuals		0.00386847	5	variants:	2	individuals		0	5		0
	0.0197091	6	variants:	145	individuals		0.00386847	6	variants:	2	individuals		0.0031746	6	variants:	1	individuals
	0.0076118	7	variants:	56	individuals		0	7		0			0	7		0
	0.00421367	8	variants:	31	individuals		0	8		0			0	8		0
	0.00176702	9	variants:	13	individuals		0	9		0			0	9		0
	0.0016311	10	variants:	12	individuals		0	10		0			0	10		0
	0.0005437	11	variants:	4	individuals		0	11		0			0	11		0
	0.000407775	12	variants:	3	individuals		0	12		0			0	12		0
	0	13		0			0	13		0			0	13		0
	0	14		0			0	14		0			0	14		0
	0.000135925	15	variants:	1	individuals		0	15		0			0	15		0
	total			7357						517						315

## Sheet: raw_data_Figure2D
							total number of unique strictly missense variants
		DD genes						Cancer genes
			cohort						cohort
			GS	CRC	DDD				GS	CRC
		CADD <= 5	52	91	1431			CADD <= 5	11	18
		5 < CADD <= 10	40	62	897			5 < CADD <= 10	9	8
		10 < CADD <=15	62	94	1739			10 < CADD <=15	9	13
		15 < CADD <= 20	50	95	1653			15 < CADD <= 20	7	9
		20 < CADD <= 25	174	310	5225			20 < CADD <= 25	16	30
		25 < CADD <= 30	132	203	3634			25 < CADD <= 30	9	26
		30 < CADD <= 35	42	94	1878			30 < CADD <= 35	8	13
		35 < CADD <= 40	0	0	0			35 < CADD <= 40	0	0
		CADD > 40	0	0	0			CADD > 40	0	0
		Total <=30	510	855	14579			Total <=30	61	104
		Total >30	42	94	1878			Total >30	8	13
		sum	552	949	16457			sum	69	117
			GS:DD	CRC:DD	DDD:DD				GS:CA	CRC:CA
		CADD <= 5	0.0942029	0.0958904	0.0869539			CADD <= 5	0.15942	0.153846
		5 < CADD <= 10	0.0724638	0.0653319	0.0545057			5 < CADD <= 10	0.130435	0.0683761
		10 < CADD <=15	0.112319	0.0990516	0.105669			10 < CADD <=15	0.130435	0.111111
		15 < CADD <= 20	0.0905797	0.100105	0.100444			15 < CADD <= 20	0.101449	0.0769231
		20 < CADD <= 25	0.315217	0.32666	0.317494			20 < CADD <= 25	0.231884	0.25641
		25 < CADD <= 30	0.23913	0.213909	0.220818			25 < CADD <= 30	0.130435	0.222222
		30 < CADD <= 35	0.076087	0.0990516	0.114116			30 < CADD <= 35	0.115942	0.111111
		35 < CADD <= 40	0	0	0			35 < CADD <= 40	0	0
		CADD > 40	0	0	0			CADD > 40	0	0
		Total <=30	0.923913	0.900948	0.885884			Total <=30	0.884058	0.888889
		Total >30	0.076087	0.0990516	0.114116			Total >30	0.115942	0.111111
