# Supplementary material for: Flexible and scalable diagnostic filtering of genomic variants using G2P with Ensembl VEP
Source: Nat Commun. 2019 May 30;10:2373. doi: 10.1038/s41467-019-10016-3 (PMC6542828; doi:10.1038/s41467-019-10016-3)
Supplement: Supplementary file 8 — Source Data [file 41467_2019_10016_MOESM8_ESM.zip › SourceData_Figure4.xlsx]

## Sheet: raw_data_Figure4A (left_panel)
			num_found	98	98	91	100	98							there are no cases where AMELIE finds the gene and G2P does not
			tot genes	452	6083	20193	30333	18944
			precision	0.216814	0.0161105	0.00450651	0.00329674	0.00517314
			recall	0.98	0.98	0.91	1	0.98
			precision	0.216814	0.0161105	0.00450651	0.00329674	0.00517314
			F1	0.355072	0.0316998	0.00896861	0.00657181	0.010292
				rank of the causative gene
		artificial sample_id	gene	VEP-G2P	AMELIE	VVP	DIVINE	GAVIN					tool	rank
		id_1	ARID1B	5	2	10	1	76					VEP-G2P	5
		id_2	DNM1	3	16	105	1	86					VEP-G2P	3
		id_3	KAT6A	4	2	1	2	77					VEP-G2P	4
		id_4	PPP2R5D	1	7	58	1	61					VEP-G2P	1
		id_5	MEF2C	3	1	9	3	48					VEP-G2P	3
		id_6	CHD2	5	11	37	6	180					VEP-G2P	5
		id_7	KAT6A	4	2	1	3	59					VEP-G2P	4
		id_8	KIF1A	2	6	69	1	28					VEP-G2P	2
		id_9	MECP2	1	5	17	2	137					VEP-G2P	1
		id_10	NSD1	1	1	12	12	66					VEP-G2P	1
		id_11	ASXL3	4	3	17	19	130					VEP-G2P	4
		id_12	PPM1D	4	42	2	123	142					VEP-G2P	4
		id_13	EP300	9	3	28	1	178					VEP-G2P	9
		id_14	DYRK1A	1	1	5	1	171					VEP-G2P	1
		id_15	ZMYND11	2	8	147	2	113					VEP-G2P	2
		id_16	GNAO1	2	2	1	11	143					VEP-G2P	2
		id_17	KMT5B				250						VEP-G2P	3
		id_18	DYNC1H1	3	5		2	133					VEP-G2P	4
		id_19	CSNK2A1	4	4	8	82	201					VEP-G2P	1
		id_20	TCF20	1	15	102	12	169					VEP-G2P	2
		id_21	FOXP1	2	2	11	9	24					VEP-G2P	4
		id_22	MED13L	4	8		8	154					VEP-G2P	5
		id_23	ITPR1	5	1	260	2	43					VEP-G2P	2
		id_24	CNKSR2	2	3	14	106	154					VEP-G2P	5
		id_25	IQSEC2	5	8		5						VEP-G2P	3
		id_26	KAT6A	3	2	124	4	72					VEP-G2P	1
		id_27	ADNP	1	4	7	28	118					VEP-G2P	4
		id_28	KCNQ2	4	7	231	2	218					VEP-G2P	3
		id_29	KMT2A	3	1	4	3	102					VEP-G2P	2
		id_30	SYNGAP1	2	3	28	15	57					VEP-G2P	4
		id_31	ZBTB18	4	4	15	15	13					VEP-G2P	2
		id_32	NFIX	2	1	24	14	145					VEP-G2P	3
		id_33	TBL1XR1	3	1	2	82	35					VEP-G2P	2
		id_34	CHD8	2	1	4	13	152					VEP-G2P	1
		id_35	TRIO	1	2	57	106	60					VEP-G2P	2
		id_36	ARID1B	2	2	2	27	56					VEP-G2P	1
		id_37	DYRK1A	1	3		2	161					VEP-G2P	1
		id_38	KCNQ2	1	15	207	1	213					VEP-G2P	3
		id_39	SYNGAP1	3	2	15	1	50					VEP-G2P	1
		id_40	EP300	1	2	19	5	183					VEP-G2P	3
		id_41	KCNQ3	3	13	104	13	61					VEP-G2P	1
		id_42	AHDC1	1	1	30	1	3					VEP-G2P	4
		id_43	SYNGAP1	4	5	23	1	54					VEP-G2P	2
		id_44	CASK	2	1	3	1	167					VEP-G2P	1
		id_45	PURA	1	6	7	4	48					VEP-G2P	2
		id_46	STXBP1	2	6	22	1	102					VEP-G2P	2
		id_47	CNKSR2	2	20	16	140	167					VEP-G2P	4
		id_48	NFIX	4	2	21	19	157					VEP-G2P	1
		id_49	TCF4	1	1	10	11	151					VEP-G2P	3
		id_50	KMT2A	3	1	21	26	106					VEP-G2P	5
		id_51	PURA	5	1	16	19	44					VEP-G2P	1
		id_52	ZC4H2	1	6	29	2	230					VEP-G2P	2
		id_53	KMT2A	2	1	6	6	152					VEP-G2P	5
		id_54	USP9X	5	2	88	24	169					VEP-G2P	5
		id_55	MSL3	5	31	3	153	181					VEP-G2P	1
		id_56	EEF1A2	1	1	242	1	219					VEP-G2P	2
		id_57	CSNK2A1	2	3	104	28	168					VEP-G2P	1
		id_58	HDAC8	1	1	10	1	161					VEP-G2P	1
		id_59	MED13L	1	10		1	108					VEP-G2P	6
		id_60	ALG13	6	22	32	2	221					VEP-G2P	1
		id_61	TBL1XR1	1	1		130	41					VEP-G2P	2
		id_62	USP9X	2	10	11	26	183					VEP-G2P	2
		id_63	TBL1XR1	2	2	9	87	35					VEP-G2P	5
		id_64	ITPR1	5	10	140	13	36					VEP-G2P	1
		id_65	SYNGAP1	1	8	74	2	50					VEP-G2P	3
		id_66	PTPN11				2	119					VEP-G2P	1
		id_67	TCF20	3	28	34	158	190					VEP-G2P	4
		id_68	DDX3X	1	12	16	20	171					VEP-G2P	4
		id_69	DYRK1A	4	4	12	27	173					VEP-G2P	1
		id_70	DYRK1A	4	2	11	19	197					VEP-G2P	4
		id_71	PPP2R5D	1	2	54	1	57					VEP-G2P	3
		id_72	EP300	4	1	22	26	184					VEP-G2P	4
		id_73	ANKRD11	3	1	9	8	134					VEP-G2P	6
		id_74	KMT2A	4	1	13	5	129					VEP-G2P	3
		id_75	KMT2A	6	1	29	23	137					VEP-G2P	3
		id_76	ANKRD11	3	1	9	12	135					VEP-G2P	1
		id_77	SETD5	3	3	2	83	49					VEP-G2P	2
		id_78	TCF20	1	14	14	27	159					VEP-G2P	5
		id_79	EP300	2	1	137	5	160					VEP-G2P	4
		id_80	EP300	5	1		1	161					VEP-G2P	3
		id_81	DYRK1A	4	1	22	27	183					VEP-G2P	1
		id_82	ARID1B	3	2	3	1	83					VEP-G2P	2
		id_83	SETD5	1	4	3	1	25					VEP-G2P	2
		id_84	SATB2	2	1	12	1	29					VEP-G2P	3
		id_85	MED13L	2	1	7	11	130					VEP-G2P	6
		id_86	ARID1B	3	1	4	2	60					VEP-G2P	3
		id_87	USP9X	6	2	14	1	197					VEP-G2P	2
		id_88	TBL1XR1	3	6	2	11	45					VEP-G2P	1
		id_89	STXBP1	2	3	10	1	80					VEP-G2P	3
		id_90	ADNP	1	1	3	27	195					VEP-G2P	4
		id_91	STXBP1	3	1	8	1	77					VEP-G2P	3
		id_92	BCL11A	4	7	82	17	21					VEP-G2P	3
		id_93	SATB2	3	1	12	10	33					VEP-G2P	2
		id_94	CDK13	3	28	76	12	56					VEP-G2P	2
		id_95	SCN2A	2	1	153	1	29					VEP-G2P	3
		id_96	STXBP1	2	9	17	1	99					VEP-G2P	5
		id_97	KMT2A	3	2	13	14	100					VEP-G2P	6
		id_98	NFIX	5	1	20	19	173					VEP-G2P	3
		id_99	KMT2A	6	6	5	22	108					AMELIE	2
		id_100	USP9X	3	3	8	1	161					AMELIE	16
													AMELIE	2
													AMELIE	7
													AMELIE	1
													AMELIE	11
													AMELIE	2
													AMELIE	6
													AMELIE	5
													AMELIE	1
													AMELIE	3
													AMELIE	42
													AMELIE	3
													AMELIE	1
													AMELIE	8
													AMELIE	2
													AMELIE	5
													AMELIE	4
													AMELIE	15
													AMELIE	2
													AMELIE	8
													AMELIE	1
													AMELIE	3
													AMELIE	8
													AMELIE	2
													AMELIE	4
													AMELIE	7
													AMELIE	1
													AMELIE	3
													AMELIE	4
													AMELIE	1
													AMELIE	1
													AMELIE	1
													AMELIE	2
													AMELIE	2
													AMELIE	3
													AMELIE	15
													AMELIE	2
													AMELIE	2
													AMELIE	13
													AMELIE	1
													AMELIE	5
													AMELIE	1
													AMELIE	6
													AMELIE	6
													AMELIE	20
													AMELIE	2
													AMELIE	1
													AMELIE	1
													AMELIE	1
													AMELIE	6
													AMELIE	1
													AMELIE	2
													AMELIE	31
													AMELIE	1
													AMELIE	3
													AMELIE	1
													AMELIE	10
													AMELIE	22
													AMELIE	1
													AMELIE	10
													AMELIE	2
													AMELIE	10
													AMELIE	8
													AMELIE	28
													AMELIE	12
													AMELIE	4
													AMELIE	2
													AMELIE	2
													AMELIE	1
													AMELIE	1
													AMELIE	1
													AMELIE	1
													AMELIE	1
													AMELIE	3
													AMELIE	14
													AMELIE	1
													AMELIE	1
													AMELIE	1
													AMELIE	2
													AMELIE	4
													AMELIE	1
													AMELIE	1
													AMELIE	1
													AMELIE	2
													AMELIE	6
													AMELIE	3
													AMELIE	1
													AMELIE	1
													AMELIE	7
													AMELIE	1
													AMELIE	28
													AMELIE	1
													AMELIE	9
													AMELIE	2
													AMELIE	1
													AMELIE	6
													AMELIE	3
													VVP	10
													VVP	105
													VVP	1
													VVP	58
													VVP	9
													VVP	37
													VVP	1
													VVP	69
													VVP	17
													VVP	12
													VVP	17
													VVP	2
													VVP	28
													VVP	5
													VVP	147
													VVP	1
													VVP	8
													VVP	102
													VVP	11
													VVP	260
													VVP	14
													VVP	124
													VVP	7
													VVP	231
													VVP	4
													VVP	28
													VVP	15
													VVP	24
													VVP	2
													VVP	4
													VVP	57
													VVP	2
													VVP	207
													VVP	15
													VVP	19
													VVP	104
													VVP	30
													VVP	23
													VVP	3
													VVP	7
													VVP	22
													VVP	16
													VVP	21
													VVP	10
													VVP	21
													VVP	16
													VVP	29
													VVP	6
													VVP	88
													VVP	3
													VVP	242
													VVP	104
													VVP	10
													VVP	32
													VVP	11
													VVP	9
													VVP	140
													VVP	74
													VVP	34
													VVP	16
													VVP	12
													VVP	11
													VVP	54
													VVP	22
													VVP	9
													VVP	13
													VVP	29
													VVP	9
													VVP	2
													VVP	14
													VVP	137
													VVP	22
													VVP	3
													VVP	3
													VVP	12
													VVP	7
													VVP	4
													VVP	14
													VVP	2
													VVP	10
													VVP	3
													VVP	8
													VVP	82
													VVP	12
													VVP	76
													VVP	153
													VVP	17
													VVP	13
													VVP	20
													VVP	5
													VVP	8
													DIVINE	1
													DIVINE	1
													DIVINE	2
													DIVINE	1
													DIVINE	3
													DIVINE	6
													DIVINE	3
													DIVINE	1
													DIVINE	2
													DIVINE	12
													DIVINE	19
													DIVINE	123
													DIVINE	1
													DIVINE	1
													DIVINE	2
													DIVINE	11
													DIVINE	250
													DIVINE	2
													DIVINE	82
													DIVINE	12
													DIVINE	9
													DIVINE	8
													DIVINE	2
													DIVINE	106
													DIVINE	5
													DIVINE	4
													DIVINE	28
													DIVINE	2
													DIVINE	3
													DIVINE	15
													DIVINE	15
													DIVINE	14
													DIVINE	82
													DIVINE	13
													DIVINE	106
													DIVINE	27
													DIVINE	2
													DIVINE	1
													DIVINE	1
													DIVINE	5
													DIVINE	13
													DIVINE	1
													DIVINE	1
													DIVINE	1
													DIVINE	4
													DIVINE	1
													DIVINE	140
													DIVINE	19
													DIVINE	11
													DIVINE	26
													DIVINE	19
													DIVINE	2
													DIVINE	6
													DIVINE	24
													DIVINE	153
													DIVINE	1
													DIVINE	28
													DIVINE	1
													DIVINE	1
													DIVINE	2
													DIVINE	130
													DIVINE	26
													DIVINE	87
													DIVINE	13
													DIVINE	2
													DIVINE	2
													DIVINE	158
													DIVINE	20
													DIVINE	27
													DIVINE	19
													DIVINE	1
													DIVINE	26
													DIVINE	8
													DIVINE	5
													DIVINE	23
													DIVINE	12
													DIVINE	83
													DIVINE	27
													DIVINE	5
													DIVINE	1
													DIVINE	27
													DIVINE	1
													DIVINE	1
													DIVINE	1
													DIVINE	11
													DIVINE	2
													DIVINE	1
													DIVINE	11
													DIVINE	1
													DIVINE	27
													DIVINE	1
													DIVINE	17
													DIVINE	10
													DIVINE	12
													DIVINE	1
													DIVINE	1
													DIVINE	14
													DIVINE	19
													DIVINE	22
													DIVINE	1
													GAVIN	76
													GAVIN	86
													GAVIN	77
													GAVIN	61
													GAVIN	48
													GAVIN	180
													GAVIN	59
													GAVIN	28
													GAVIN	137
													GAVIN	66
													GAVIN	130
													GAVIN	142
													GAVIN	178
													GAVIN	171
													GAVIN	113
													GAVIN	143
													GAVIN	133
													GAVIN	201
													GAVIN	169
													GAVIN	24
													GAVIN	154
													GAVIN	43
													GAVIN	154
													GAVIN	72
													GAVIN	118
													GAVIN	218
													GAVIN	102
													GAVIN	57
													GAVIN	13
													GAVIN	145
													GAVIN	35
													GAVIN	152
													GAVIN	60
													GAVIN	56
													GAVIN	161
													GAVIN	213
													GAVIN	50
													GAVIN	183
													GAVIN	61
													GAVIN	3
													GAVIN	54
													GAVIN	167
													GAVIN	48
													GAVIN	102
													GAVIN	167
													GAVIN	157
													GAVIN	151
													GAVIN	106
													GAVIN	44
													GAVIN	230
													GAVIN	152
													GAVIN	169
													GAVIN	181
													GAVIN	219
													GAVIN	168
													GAVIN	161
													GAVIN	108
													GAVIN	221
													GAVIN	41
													GAVIN	183
													GAVIN	35
													GAVIN	36
													GAVIN	50
													GAVIN	119
													GAVIN	190
													GAVIN	171
													GAVIN	173
													GAVIN	197
													GAVIN	57
													GAVIN	184
													GAVIN	134
													GAVIN	129
													GAVIN	137
													GAVIN	135
													GAVIN	49
													GAVIN	159
													GAVIN	160
													GAVIN	161
													GAVIN	183
													GAVIN	83
													GAVIN	25
													GAVIN	29
													GAVIN	130
													GAVIN	60
													GAVIN	197
													GAVIN	45
													GAVIN	80
													GAVIN	195
													GAVIN	77
													GAVIN	21
													GAVIN	33
													GAVIN	56
													GAVIN	29
													GAVIN	99
													GAVIN	100
													GAVIN	173
													GAVIN	108
													GAVIN	161

## Sheet: raw_data_Figure4A (right_panel)
			num_found	89	77	76	91	90				there are no cases where AMELIE finds the gene and VEP-G2P does not
			tot genes	442	5603	21264	31382	19260
			precision	0.201357	0.0137426	0.00357412	0.00289975	0.0046729
			recall	0.89	0.77	0.76	0.91	0.9
			precision	0.201357	0.0137426	0.00357412	0.00289975	0.0046729
			F1	0.328413	0.0270033	0.00711477	0.00578108	0.00929752
				rank of the causative gene
		artificial sample_id	gene	VEP-G2P	AMELIE	VVP	DIVINE	GAVIN					tool	rank
		id_201	NF1	1	3	190	1	173					VEP-G2P	1
		id_202	PTCH1	2	3	4	1	73					VEP-G2P	2
		id_203	NALCN	2	9	1	1	103					VEP-G2P	2
		id_204	PIGT	1		9	9	165					VEP-G2P	1
		id_205	FBN1	1	1	214	20	142					VEP-G2P	1
		id_206	VPS13B	5	1	160	1	67					VEP-G2P	5
		id_207	DEAF1	1	11	56	1	96					VEP-G2P	1
		id_208	GABRG2	2	8	129	1	52					VEP-G2P	2
		id_209	HDAC4			164	38	26					VEP-G2P	6
		id_210	IVD	6	2	7	1	107					VEP-G2P	4
		id_211	FLNA	4	1	35	3	283					VEP-G2P	2
		id_212	DYRK1A	2	6		1	191					VEP-G2P	4
		id_213	EZH2	4	2	83	1	77					VEP-G2P	2
		id_214	PYGL										VEP-G2P	1
		id_215	NR2F1	2	11	148	7	48					VEP-G2P	1
		id_216	FGFR2	1	3	122	1	100					VEP-G2P	2
		id_217	SDCCAG8	1	18	13	1	24					VEP-G2P	2
		id_218	KCNB1	2	10		1	153					VEP-G2P	6
		id_219	ACTB	2	2	69	1	47					VEP-G2P	3
		id_220	SLC6A1	6	1	39	1	42					VEP-G2P	1
		id_221	COL1A1	3	2	6	10	156					VEP-G2P	3
		id_222	ACTG1	1	1	5	1	125					VEP-G2P	1
		id_223	ACTB	3	1	12	1	64					VEP-G2P	3
		id_224	TUBA1A	1	1	4	1	98					VEP-G2P	3
		id_225	TUBB3	3	4	100	2	162					VEP-G2P	1
		id_226	KDM6A	3	2	1	1	176					VEP-G2P	3
		id_227	TYR	1			1	98					VEP-G2P	2
		id_228	BCOR	3	1	2	2	221					VEP-G2P	4
		id_229	CAMTA1	2	1	6	31	1					VEP-G2P	2
		id_230	B4GALT7	4		14	1	67					VEP-G2P	2
		id_231	RAB3GAP2	2	1		9	19					VEP-G2P	3
		id_232	EHMT1										VEP-G2P	1
		id_233	CAMTA1	2	7	103	5	3					VEP-G2P	6
		id_234	TUBB	3	1	85	1	66					VEP-G2P	1
		id_235	ARID1A										VEP-G2P	4
		id_236	NALCN	1	2	1	1	110					VEP-G2P	1
		id_237	PIGN	6	12	36	3	137					VEP-G2P	2
		id_238	EXOSC3	1		2	1	99					VEP-G2P	4
		id_239	MMP21	4	13	22	187	87					VEP-G2P	1
		id_240	RAI1	1	2	7	1	121					VEP-G2P	4
		id_241	CBL	2	1	8	3	91					VEP-G2P	4
		id_242	SATB2	4	1	124	2	25					VEP-G2P	4
		id_243	GJB2										VEP-G2P	2
		id_244	PCGF2	1		163	4	159					VEP-G2P	2
		id_245	EXOSC3	4		4	1	72					VEP-G2P	1
		id_246	SMARCB1	4	8	3	1	167					VEP-G2P	4
		id_247	SLC2A1	4	8	13	3	11					VEP-G2P	5
		id_248	SCN3A	2	12	145	122	31					VEP-G2P	4
		id_249	NF1	2	1	18	5	140					VEP-G2P	1
		id_250	KCNB1	1	6	1	8	187					VEP-G2P	4
		id_251	ZBTB20	4	10	5	5	31					VEP-G2P	2
		id_252	ARID1B	5	1	3	1	60					VEP-G2P	1
		id_253	ABCC9	4	2		2	146					VEP-G2P	6
		id_254	DNMT3A	1	6	115	2	25					VEP-G2P	3
		id_255	NF1	4	2	209	2	181					VEP-G2P	2
		id_256	TUBB4A	2	2	194	1	190					VEP-G2P	2
		id_257	TMCO1			43	1	16					VEP-G2P	1
		id_258	IFT172	1	1	7	1	17					VEP-G2P	4
		id_259	SETD5	6	5	2	3	44					VEP-G2P	1
		id_260	PIGN	3		38	1	152					VEP-G2P	4
		id_261	TTC8										VEP-G2P	4
		id_262	PCGF2	2		174	13	141					VEP-G2P	4
		id_263	EP300										VEP-G2P	4
		id_264	LRP2				8	28					VEP-G2P	2
		id_265	SOX2	2	1		1	50					VEP-G2P	5
		id_266	DDHD2	1	5	11	1						VEP-G2P	4
		id_267	COG1										VEP-G2P	1
		id_268	SOX5	4	4	115	131	115					VEP-G2P	5
		id_269	ABCC9	1	1		4	92					VEP-G2P	8
		id_270	BBS2	4	2	26	1	128					VEP-G2P	2
		id_271	COL1A1	4	1	6	2	185					VEP-G2P	2
		id_272	GJA8	4	1		2	17					VEP-G2P	3
		id_273	NIPBL	4	1	27	19	69					VEP-G2P	4
		id_274	C5orf42	2	3	1	173	42					VEP-G2P	4
		id_275	TUBB3	5	1	10	1	180					VEP-G2P	2
		id_276	NAA15	4		17	282	64					VEP-G2P	1
		id_277	CEP152	1			16	185					VEP-G2P	1
		id_278	TCF4	5	1	34	2	209					VEP-G2P	4
		id_279	OBSL1	8			15	34					VEP-G2P	2
		id_280	TCOF1	2	2	12		57					VEP-G2P	3
		id_281	COL11A1	2	1	369	4	17					VEP-G2P	2
		id_282	SETBP1	3	2		5	136					VEP-G2P	4
		id_283	SCN2A	4	3	59	2	22					VEP-G2P	5
		id_284	NF1	4	1	20	11	148					VEP-G2P	3
		id_285	TUBB3	2	2	22	1	174					VEP-G2P	1
		id_286	NALCN	1	2		2	114					VEP-G2P	1
		id_287	ZBTB20	1	6	4	4	37					VEP-G2P	4
		id_288	BBS9										VEP-G2P	3
		id_289	CHD7	4	1	90	1	69					VEP-G2P	2
		id_290	CHD8	2	2	35	3						AMELIE	3
		id_291	HACE1	3	9	27	7	74					AMELIE	3
		id_292	NPHS1	2			2	172					AMELIE	9
		id_293	ATP1A3	4	2	179	1	193					AMELIE	1
		id_294	PAX2	5	1	8	21	99					AMELIE	1
		id_295	SOX11	3	2		1	18					AMELIE	11
		id_296	PAX3	1	1	110	2	26					AMELIE	8
		id_297	FLNB	1	2	86	1	54					AMELIE	2
		id_298	NR2F2	4	11	74	1	145					AMELIE	1
		id_299	SHANK2	3	2	5	62	82					AMELIE	6
		id_300	HCN1	2	22		1	59					AMELIE	2
													AMELIE	11
													AMELIE	3
													AMELIE	18
													AMELIE	10
													AMELIE	2
													AMELIE	1
													AMELIE	2
													AMELIE	1
													AMELIE	1
													AMELIE	1
													AMELIE	4
													AMELIE	2
													AMELIE	1
													AMELIE	1
													AMELIE	1
													AMELIE	7
													AMELIE	1
													AMELIE	2
													AMELIE	12
													AMELIE	13
													AMELIE	2
													AMELIE	1
													AMELIE	1
													AMELIE	8
													AMELIE	8
													AMELIE	12
													AMELIE	1
													AMELIE	6
													AMELIE	10
													AMELIE	1
													AMELIE	2
													AMELIE	6
													AMELIE	2
													AMELIE	2
													AMELIE	1
													AMELIE	5
													AMELIE	1
													AMELIE	5
													AMELIE	4
													AMELIE	1
													AMELIE	2
													AMELIE	1
													AMELIE	1
													AMELIE	1
													AMELIE	3
													AMELIE	1
													AMELIE	1
													AMELIE	2
													AMELIE	1
													AMELIE	2
													AMELIE	3
													AMELIE	1
													AMELIE	2
													AMELIE	2
													AMELIE	6
													AMELIE	1
													AMELIE	2
													AMELIE	9
													AMELIE	2
													AMELIE	1
													AMELIE	2
													AMELIE	1
													AMELIE	2
													AMELIE	11
													AMELIE	2
													AMELIE	22
													VVP	190
													VVP	4
													VVP	1
													VVP	9
													VVP	214
													VVP	160
													VVP	56
													VVP	129
													VVP	164
													VVP	7
													VVP	35
													VVP	83
													VVP	148
													VVP	122
													VVP	13
													VVP	69
													VVP	39
													VVP	6
													VVP	5
													VVP	12
													VVP	4
													VVP	100
													VVP	1
													VVP	2
													VVP	6
													VVP	14
													VVP	103
													VVP	85
													VVP	1
													VVP	36
													VVP	2
													VVP	22
													VVP	7
													VVP	8
													VVP	124
													VVP	163
													VVP	4
													VVP	3
													VVP	13
													VVP	145
													VVP	18
													VVP	1
													VVP	5
													VVP	3
													VVP	115
													VVP	209
													VVP	194
													VVP	43
													VVP	7
													VVP	2
													VVP	38
													VVP	174
													VVP	11
													VVP	115
													VVP	26
													VVP	6
													VVP	27
													VVP	1
													VVP	10
													VVP	17
													VVP	34
													VVP	12
													VVP	369
													VVP	59
													VVP	20
													VVP	22
													VVP	4
													VVP	90
													VVP	35
													VVP	27
													VVP	179
													VVP	8
													VVP	110
													VVP	86
													VVP	74
													VVP	5
													DIVINE	1
													DIVINE	1
													DIVINE	1
													DIVINE	9
													DIVINE	20
													DIVINE	1
													DIVINE	1
													DIVINE	1
													DIVINE	38
													DIVINE	1
													DIVINE	3
													DIVINE	1
													DIVINE	1
													DIVINE	7
													DIVINE	1
													DIVINE	1
													DIVINE	1
													DIVINE	1
													DIVINE	1
													DIVINE	10
													DIVINE	1
													DIVINE	1
													DIVINE	1
													DIVINE	2
													DIVINE	1
													DIVINE	1
													DIVINE	2
													DIVINE	31
													DIVINE	1
													DIVINE	9
													DIVINE	5
													DIVINE	1
													DIVINE	1
													DIVINE	3
													DIVINE	1
													DIVINE	187
													DIVINE	1
													DIVINE	3
													DIVINE	2
													DIVINE	4
													DIVINE	1
													DIVINE	1
													DIVINE	3
													DIVINE	122
													DIVINE	5
													DIVINE	8
													DIVINE	5
													DIVINE	1
													DIVINE	2
													DIVINE	2
													DIVINE	2
													DIVINE	1
													DIVINE	1
													DIVINE	1
													DIVINE	3
													DIVINE	1
													DIVINE	13
													DIVINE	8
													DIVINE	1
													DIVINE	1
													DIVINE	131
													DIVINE	4
													DIVINE	1
													DIVINE	2
													DIVINE	2
													DIVINE	19
													DIVINE	173
													DIVINE	1
													DIVINE	282
													DIVINE	16
													DIVINE	2
													DIVINE	15
													DIVINE	4
													DIVINE	5
													DIVINE	2
													DIVINE	11
													DIVINE	1
													DIVINE	2
													DIVINE	4
													DIVINE	1
													DIVINE	3
													DIVINE	7
													DIVINE	2
													DIVINE	1
													DIVINE	21
													DIVINE	1
													DIVINE	2
													DIVINE	1
													DIVINE	1
													DIVINE	62
													DIVINE	1
													GAVIN	173
													GAVIN	73
													GAVIN	103
													GAVIN	165
													GAVIN	142
													GAVIN	67
													GAVIN	96
													GAVIN	52
													GAVIN	26
													GAVIN	107
													GAVIN	283
													GAVIN	191
													GAVIN	77
													GAVIN	48
													GAVIN	100
													GAVIN	24
													GAVIN	153
													GAVIN	47
													GAVIN	42
													GAVIN	156
													GAVIN	125
													GAVIN	64
													GAVIN	98
													GAVIN	162
													GAVIN	176
													GAVIN	98
													GAVIN	221
													GAVIN	1
													GAVIN	67
													GAVIN	19
													GAVIN	3
													GAVIN	66
													GAVIN	110
													GAVIN	137
													GAVIN	99
													GAVIN	87
													GAVIN	121
													GAVIN	91
													GAVIN	25
													GAVIN	159
													GAVIN	72
													GAVIN	167
													GAVIN	11
													GAVIN	31
													GAVIN	140
													GAVIN	187
													GAVIN	31
													GAVIN	60
													GAVIN	146
													GAVIN	25
													GAVIN	181
													GAVIN	190
													GAVIN	16
													GAVIN	17
													GAVIN	44
													GAVIN	152
													GAVIN	141
													GAVIN	28
													GAVIN	50
													GAVIN	115
													GAVIN	92
													GAVIN	128
													GAVIN	185
													GAVIN	17
													GAVIN	69
													GAVIN	42
													GAVIN	180
													GAVIN	64
													GAVIN	185
													GAVIN	209
													GAVIN	34
													GAVIN	57
													GAVIN	17
													GAVIN	136
													GAVIN	22
													GAVIN	148
													GAVIN	174
													GAVIN	114
													GAVIN	37
													GAVIN	69
													GAVIN	74
													GAVIN	172
													GAVIN	193
													GAVIN	99
													GAVIN	18
													GAVIN	26
													GAVIN	54
													GAVIN	145
													GAVIN	82
													GAVIN	59

## Sheet: raw_data_Figure4B
		total number FP	256	4401	10224	23272	14107
			total number of genes returned
		artificial sample_id	VEP-G2P	AMELIE	VVP	DIVINE	GAVIN						tool	rank
		id_401	1	56	118	261	175						VEP-G2P	1
		id_402	2	38	103	213	140						VEP-G2P	2
		id_403	3	47	115	216	150						VEP-G2P	3
		id_404	1	50	105	265	170						VEP-G2P	1
		id_405	3	49	102	245	153						VEP-G2P	3
		id_406	5	44	108	237	158						VEP-G2P	5
		id_407	7	53	93	248	133						VEP-G2P	7
		id_408	3	51	102	220	122						VEP-G2P	3
		id_409	4	38	89	212	130						VEP-G2P	4
		id_410	4	38	90	223	128						VEP-G2P	4
		id_411	4	40	91	207	133						VEP-G2P	4
		id_412	2	46	99	243	141						VEP-G2P	2
		id_413	2	34	78	212	145						VEP-G2P	2
		id_414	4	48	95	207	142						VEP-G2P	4
		id_415	1	33	85	202	132						VEP-G2P	1
		id_416	4	38	94	244	137						VEP-G2P	4
		id_417	0	62	106	248	165						VEP-G2P	0
		id_418	7	46	85	252	142						VEP-G2P	7
		id_419	4	41	108	223	156						VEP-G2P	4
		id_420	2	52	121	240	151						VEP-G2P	2
		id_421	2	38	105	250	142						VEP-G2P	2
		id_422	0	57	117	251	158						VEP-G2P	0
		id_423	1	36	88	207	143						VEP-G2P	1
		id_424	3	50	115	227	140						VEP-G2P	3
		id_425	1	41	84	239	137						VEP-G2P	1
		id_426	0	45	105	231	152						VEP-G2P	0
		id_427	4	55	101	209	122						VEP-G2P	4
		id_428	4	57	121	275	158						VEP-G2P	4
		id_429	3	35	104	209	125						VEP-G2P	3
		id_430	2	48	116	269	155						VEP-G2P	2
		id_431	2	34	85	244	141						VEP-G2P	2
		id_432	1	35	90	241	134						VEP-G2P	1
		id_433	0	50	97	220	147						VEP-G2P	0
		id_434	5	55	122	266	153						VEP-G2P	5
		id_435	1	28	83	211	129						VEP-G2P	1
		id_436	2	53	114	233	147						VEP-G2P	2
		id_437	1	33	86	208	144						VEP-G2P	1
		id_438	3	49	117	252	152						VEP-G2P	3
		id_439	4	47	99	224	138						VEP-G2P	4
		id_440	1	41	109	242	149						VEP-G2P	1
		id_441	1	37	90	212	126						VEP-G2P	1
		id_442	1	40	116	235	153						VEP-G2P	1
		id_443	2	52	106	226	133						VEP-G2P	2
		id_444	2	47	113	249	152						VEP-G2P	2
		id_445	1	34	89	248	142						VEP-G2P	1
		id_446	0	61	124	257	148						VEP-G2P	0
		id_447	3	41	112	244	140						VEP-G2P	3
		id_448	1	35	106	252	145						VEP-G2P	1
		id_449	2	38	97	224	151						VEP-G2P	2
		id_450	1	52	134	255	136						VEP-G2P	1
		id_451	2	37	82	221	128						VEP-G2P	2
		id_452	3	54	110	216	130						VEP-G2P	3
		id_453	2	36	108	244	151						VEP-G2P	2
		id_454	3	43	89	225	127						VEP-G2P	3
		id_455	2	47	95	212	137						VEP-G2P	2
		id_456	3	53	96	248	151						VEP-G2P	3
		id_457	2	36	119	236	140						VEP-G2P	2
		id_458	4	35	118	226	141						VEP-G2P	4
		id_459	3	38	96	236	138						VEP-G2P	3
		id_460	2	42	96	231	129						VEP-G2P	2
		id_461	4	51	124	220	136						VEP-G2P	4
		id_462	3	57	131	249	143						VEP-G2P	3
		id_463	2	45	96	198	116						VEP-G2P	2
		id_464	4	49	106	226	125						VEP-G2P	4
		id_465	3	46	131	233	128						VEP-G2P	3
		id_466	3	35	102	235	151						VEP-G2P	3
		id_467	2	42	121	233	138						VEP-G2P	2
		id_468	3	57	148	256	167						VEP-G2P	3
		id_469	7	22	93	215	124						VEP-G2P	7
		id_470	6	54	117	245	144						VEP-G2P	6
		id_471	2	33	92	209	124						VEP-G2P	2
		id_472	4	36	102	243	130						VEP-G2P	4
		id_473	0	51	105	235	152						VEP-G2P	0
		id_474	4	41	89	226	157						VEP-G2P	4
		id_475	3	46	106	226	148						VEP-G2P	3
		id_476	1	41	100	271	155						VEP-G2P	1
		id_477	2	39	105	255	136						VEP-G2P	2
		id_478	5	56	124	215	124						VEP-G2P	5
		id_479	2	53	128	252	142						VEP-G2P	2
		id_480	0	38	78	203	125						VEP-G2P	0
		id_481	1	37	97	213	122						VEP-G2P	1
		id_482	1	34	84	217	134						VEP-G2P	1
		id_483	3	46	88	235	138						VEP-G2P	3
		id_484	1	51	121	226	142						VEP-G2P	1
		id_485	1	30	111	248	135						VEP-G2P	1
		id_486	2	42	73	210	126						VEP-G2P	2
		id_487	2	51	106	250	150						VEP-G2P	2
		id_488	3	38	88	213	139						VEP-G2P	3
		id_489	2	41	75	201	121						VEP-G2P	2
		id_490	2	39	96	229	126						VEP-G2P	2
		id_491	2	39	71	237	147						VEP-G2P	2
		id_492	4	44	103	236	148						VEP-G2P	4
		id_493	5	37	95	197	118						VEP-G2P	5
		id_494	6	52	114	257	170						VEP-G2P	6
		id_495	1	44	78	231	129						VEP-G2P	1
		id_496	2	39	71	235	143						VEP-G2P	2
		id_497	1	56	85	241	144						VEP-G2P	1
		id_498	5	42	92	235	141						VEP-G2P	5
		id_499	4	43	111	242	154						VEP-G2P	4
		id_500	5	55	126	251	148						VEP-G2P	5
													AMELIE	56
													AMELIE	38
													AMELIE	47
													AMELIE	50
													AMELIE	49
													AMELIE	44
													AMELIE	53
													AMELIE	51
													AMELIE	38
													AMELIE	38
													AMELIE	40
													AMELIE	46
													AMELIE	34
													AMELIE	48
													AMELIE	33
													AMELIE	38
													AMELIE	62
													AMELIE	46
													AMELIE	41
													AMELIE	52
													AMELIE	38
													AMELIE	57
													AMELIE	36
													AMELIE	50
													AMELIE	41
													AMELIE	45
													AMELIE	55
													AMELIE	57
													AMELIE	35
													AMELIE	48
													AMELIE	34
													AMELIE	35
													AMELIE	50
													AMELIE	55
													AMELIE	28
													AMELIE	53
													AMELIE	33
													AMELIE	49
													AMELIE	47
													AMELIE	41
													AMELIE	37
													AMELIE	40
													AMELIE	52
													AMELIE	47
													AMELIE	34
													AMELIE	61
													AMELIE	41
													AMELIE	35
													AMELIE	38
													AMELIE	52
													AMELIE	37
													AMELIE	54
													AMELIE	36
													AMELIE	43
													AMELIE	47
													AMELIE	53
													AMELIE	36
													AMELIE	35
													AMELIE	38
													AMELIE	42
													AMELIE	51
													AMELIE	57
													AMELIE	45
													AMELIE	49
													AMELIE	46
													AMELIE	35
													AMELIE	42
													AMELIE	57
													AMELIE	22
													AMELIE	54
													AMELIE	33
													AMELIE	36
													AMELIE	51
													AMELIE	41
													AMELIE	46
													AMELIE	41
													AMELIE	39
													AMELIE	56
													AMELIE	53
													AMELIE	38
													AMELIE	37
													AMELIE	34
													AMELIE	46
													AMELIE	51
													AMELIE	30
													AMELIE	42
													AMELIE	51
													AMELIE	38
													AMELIE	41
													AMELIE	39
													AMELIE	39
													AMELIE	44
													AMELIE	37
													AMELIE	52
													AMELIE	44
													AMELIE	39
													AMELIE	56
													AMELIE	42
													AMELIE	43
													AMELIE	55
													VVP	118
													VVP	103
													VVP	115
													VVP	105
													VVP	102
													VVP	108
													VVP	93
													VVP	102
													VVP	89
													VVP	90
													VVP	91
													VVP	99
													VVP	78
													VVP	95
													VVP	85
													VVP	94
													VVP	106
													VVP	85
													VVP	108
													VVP	121
													VVP	105
													VVP	117
													VVP	88
													VVP	115
													VVP	84
													VVP	105
													VVP	101
													VVP	121
													VVP	104
													VVP	116
													VVP	85
													VVP	90
													VVP	97
													VVP	122
													VVP	83
													VVP	114
													VVP	86
													VVP	117
													VVP	99
													VVP	109
													VVP	90
													VVP	116
													VVP	106
													VVP	113
													VVP	89
													VVP	124
													VVP	112
													VVP	106
													VVP	97
													VVP	134
													VVP	82
													VVP	110
													VVP	108
													VVP	89
													VVP	95
													VVP	96
													VVP	119
													VVP	118
													VVP	96
													VVP	96
													VVP	124
													VVP	131
													VVP	96
													VVP	106
													VVP	131
													VVP	102
													VVP	121
													VVP	148
													VVP	93
													VVP	117
													VVP	92
													VVP	102
													VVP	105
													VVP	89
													VVP	106
													VVP	100
													VVP	105
													VVP	124
													VVP	128
													VVP	78
													VVP	97
													VVP	84
													VVP	88
													VVP	121
													VVP	111
													VVP	73
													VVP	106
													VVP	88
													VVP	75
													VVP	96
													VVP	71
													VVP	103
													VVP	95
													VVP	114
													VVP	78
													VVP	71
													VVP	85
													VVP	92
													VVP	111
													VVP	126
													DIVINE	261
													DIVINE	213
													DIVINE	216
													DIVINE	265
													DIVINE	245
													DIVINE	237
													DIVINE	248
													DIVINE	220
													DIVINE	212
													DIVINE	223
													DIVINE	207
													DIVINE	243
													DIVINE	212
													DIVINE	207
													DIVINE	202
													DIVINE	244
													DIVINE	248
													DIVINE	252
													DIVINE	223
													DIVINE	240
													DIVINE	250
													DIVINE	251
													DIVINE	207
													DIVINE	227
													DIVINE	239
													DIVINE	231
													DIVINE	209
													DIVINE	275
													DIVINE	209
													DIVINE	269
													DIVINE	244
													DIVINE	241
													DIVINE	220
													DIVINE	266
													DIVINE	211
													DIVINE	233
													DIVINE	208
													DIVINE	252
													DIVINE	224
													DIVINE	242
													DIVINE	212
													DIVINE	235
													DIVINE	226
													DIVINE	249
													DIVINE	248
													DIVINE	257
													DIVINE	244
													DIVINE	252
													DIVINE	224
													DIVINE	255
													DIVINE	221
													DIVINE	216
													DIVINE	244
													DIVINE	225
													DIVINE	212
													DIVINE	248
													DIVINE	236
													DIVINE	226
													DIVINE	236
													DIVINE	231
													DIVINE	220
													DIVINE	249
													DIVINE	198
													DIVINE	226
													DIVINE	233
													DIVINE	235
													DIVINE	233
													DIVINE	256
													DIVINE	215
													DIVINE	245
													DIVINE	209
													DIVINE	243
													DIVINE	235
													DIVINE	226
													DIVINE	226
													DIVINE	271
													DIVINE	255
													DIVINE	215
													DIVINE	252
													DIVINE	203
													DIVINE	213
													DIVINE	217
													DIVINE	235
													DIVINE	226
													DIVINE	248
													DIVINE	210
													DIVINE	250
													DIVINE	213
													DIVINE	201
													DIVINE	229
													DIVINE	237
													DIVINE	236
													DIVINE	197
													DIVINE	257
													DIVINE	231
													DIVINE	235
													DIVINE	241
													DIVINE	235
													DIVINE	242
													DIVINE	251
													GAVIN	175
													GAVIN	140
													GAVIN	150
													GAVIN	170
													GAVIN	153
													GAVIN	158
													GAVIN	133
													GAVIN	122
													GAVIN	130
													GAVIN	128
													GAVIN	133
													GAVIN	141
													GAVIN	145
													GAVIN	142
													GAVIN	132
													GAVIN	137
													GAVIN	165
													GAVIN	142
													GAVIN	156
													GAVIN	151
													GAVIN	142
													GAVIN	158
													GAVIN	143
													GAVIN	140
													GAVIN	137
													GAVIN	152
													GAVIN	122
													GAVIN	158
													GAVIN	125
													GAVIN	155
													GAVIN	141
													GAVIN	134
													GAVIN	147
													GAVIN	153
													GAVIN	129
													GAVIN	147
													GAVIN	144
													GAVIN	152
													GAVIN	138
													GAVIN	149
													GAVIN	126
													GAVIN	153
													GAVIN	133
													GAVIN	152
													GAVIN	142
													GAVIN	148
													GAVIN	140
													GAVIN	145
													GAVIN	151
													GAVIN	136
													GAVIN	128
													GAVIN	130
													GAVIN	151
													GAVIN	127
													GAVIN	137
													GAVIN	151
													GAVIN	140
													GAVIN	141
													GAVIN	138
													GAVIN	129
													GAVIN	136
													GAVIN	143
													GAVIN	116
													GAVIN	125
													GAVIN	128
													GAVIN	151
													GAVIN	138
													GAVIN	167
													GAVIN	124
													GAVIN	144
													GAVIN	124
													GAVIN	130
													GAVIN	152
													GAVIN	157
													GAVIN	148
													GAVIN	155
													GAVIN	136
													GAVIN	124
													GAVIN	142
													GAVIN	125
													GAVIN	122
													GAVIN	134
													GAVIN	138
													GAVIN	142
													GAVIN	135
													GAVIN	126
													GAVIN	150
													GAVIN	139
													GAVIN	121
													GAVIN	126
													GAVIN	147
													GAVIN	148
													GAVIN	118
													GAVIN	170
													GAVIN	129
													GAVIN	143
													GAVIN	144
													GAVIN	141
													GAVIN	154
													GAVIN	148

## Sheet: recall_precision_F1
					VEP-G2P	AMELIE	DIVINE	VVP	GAVIN
			Figure4A (left_panel)	min num genes returned per sample	1	28	226	103	129
				max num genes per sample	10	125	476	378	267
				mean num genes per sample (s.d.)	4.5 (2.0)	60.8 (14.9)	303.3 (52.0)	201.9 (62.5)	189.4 (30.2)
				median num genes per sample	4.5	60	285.5	185	180.5
				total num of genes for this set	452	6083	30333	20193	18944
				sensitivity/recall for this set	0.98	0.98	1	0.91	0.98
				precision for this set	0.216814	0.0161105	0.00329674	0.00450651	0.00517314
				F1 for this set	0.355072	0.0316998	0.00657181	0.00896861	0.010292
			Figure4A (right_panel)	min num genes returned per sample	1	21	212	96	136
				max num genes per sample	9	103	479	417	283
				mean num genes per sample (s.d.)	4.4 (1.8)	56 (13.7)	313.8 (53.2)	212.6 (68.6)	192.6 (29.9)
				median num genes per sample	4	55	300	199.5	186
				total num of genes for this set	442	5603	31382	21264	19260
				sensitivity/recall for this set	0.89	0.77	0.91	0.76	0.9
				precision for this set	0.201357	0.0137426	0.00289975	0.00357412	0.0046729
				F1 for this set	0.328413	0.0270033	0.00578108	0.00711477	0.00929752
			F1 = 2*((precision*recall)/(precision+recall))
